# Supplementary material for: Initiating a regenerative response; cellular and molecular features of wound healing in the cnidarian Nematostella vectensis
Source: BMC Biol. 2014 Mar 26;12:24. doi: 10.1186/1741-7007-12-24 (PMC4229989; doi:10.1186/1741-7007-12-24)
Supplement: Additional file 7 — Inhibition of notch signaling disrupts head regeneration. Exposure of regenerating polyps to the notch inhibitor, DAPT, prevents head from developing new oral regions. [file 1741-7007-12-24-S7.xls]

## Sheet: Table 1
qPCR/in situ	NCBI BlastP - Gene Prediction	BlastHit Organism	Taxa	E-Value	Nv JGI Description - Conserved domain	Nv Protein ID	Fold Change	Comparison
	similar to meprin A, beta	Hydra magnipapillata	Cnidaria	1e-45	Peptidase M, neutral zinc metallopeptidases, zinc-binding site	148396	13.7 / 5.9	1Hr-Uninjured / 1Hr-UO
	hypothetical protein LOC100558278	Anolis carolinensis	Chordata	3e-16	N / A	226082	13.4 / 10.3 / 7.2 / 6.5	1Hr-Uninjured / 1Hr-UO / 4Hr-UO / 4Hr-Uninjured
	matrix metalloproteinase 24 preproprotein	Saccoglossus kowalevskii	Hemichordata	1e-111	Peptidase, metallopeptidases	32224	13.0 / 5.8	1Hr-UO / 4Hr-UO
X	maltase-glucoamylase, intestinal	Xenopus tropicalis	Chordata	2e-17	N / A	224255	9.3 / 7.2 / 4.0 / 3.4	1Hr-Uninjured / 1Hr-UO / 4Hr-UO / 4Hr-Uninjured
X	integrin alpha 1	Acropora millepora	Cnidaria	6e-167	Integrins alpha chain	196726	8.7 / 2.9	4Hr-UO / 4Hr-Uninjured
	suppressor of tumorigenicity 14	Takifugu rubripes	Chordata	2e-49	Peptidase S1, chymotrypsin	112683	7.2 / 4.9	4Hr-UO / 4Hr-Uninjured
X	similar to predicted protein	Hydra magnipapillata	Cnidaria	6e-10	N / A	241766	7.2 / 2.8	4Hr-UO / 4Hr-Uninjured
	hypothetical protein TRIADDRAFT_25137	Trichoplax adhaerens	Placozoa	2e-23	Fork head transcription factor	138488	6.7 / 3.6	1Hr-Uninjured / 1Hr-UO
	hypothetical protein LOC100489553	Xenopus tropicalis	Chordata	2e-09	N / A	137379	6.2 / 5.2 / 2.9 / 2.5	1Hr-UO / 1Hr-Uninjured / 4Hr-UO / 4Hr-Uninjured
	hypothetical protein BRAFLDRAFT_233687	Branchiostoma floridae	Chordata	2e-17	Rhodopsin GPCR superfamily	128258	6.2 / 4.2	4Hr-Uninjured / 4Hr-UO
	Forkhead box protein O4	Camponotus floridanus	Arthropoda	2e-14	Fork head transcription factor	150900	6.1 / 5.0 / -2.5	1Hr-Uninjured / 1Hr-UO / 4Hr-Uninjured
	conserved hypothetical protein - Pugilist dominant	Culex quinquefasciatus	Arthropoda	5e-23	Dynein Heavy Chain	146594	5.9 / 3.8	4Hr-Uninjured / 4Hr-UO
X	thiamine biosynthesis protein ThiH	Clostridium botulinum	Bacteria	0.18	N / A	248223	5.8 / 4.2	1Hr-UO / 4Hr-UO
X	steroid 17-alpha-hydroxylase/17,20 lyase	Oncorhynchus mykiss	Chordata	7e-88	Cytochrome P450, CypX superfamily	230060	5.8 / 3.1	4Hr-UO / 4Hr-Uninjured
	similar to Mucin-1 precursor (MUC-1)	Ectocarpus siliculosus	Algae	4e-25	Mucin precursor - COG3889	74775	5.7 / 5.7	4Hr-Uninjured / 1Hr-Uninjured
	similar to predicted protein	Ciona intestinalis	Chordata	1e-29	Sugar transporter - MFS superfamily	115506	5.7 / 2.6	4Hr-Uninjured / 1Hr-Uninjured
	uncharacterized protein LOC576840, partial	Strongylocentrotus purpuratus	Echinodermata	9e-12	Gag polyprotein - DUF1759	224899	5.6 / 4.7	4Hr-Uninjured / 4Hr-UO
	Wnt-2 protein precursor	Aplysia californica	Mollusca	2e-133	Secreted growth factor Wnt2 protein	242584	5.2 / 4.4 / 3.0	4Hr-UO / 4Hr-Uninjured / 1Hr-UO
	hypothetical protein BRAFLDRAFT_94132	Branchiostoma floridae	Chordata	4e-31	E-class P450, CypX superfamily	225046	5.0 / 2.9	4Hr-UO / 4Hr-Uninjured
X	metalloproteinase inhibitor 4	Meleagris gallopavo	Chordata	2e-10	Tissue inhibitor of metalloproteinase	238195	4.9 / 3.0	4Hr-UO / 1Hr-UO
	calumenin-B	Oreochromis niloticus	Chordata	4e-78	Calcium-binding - EF-hand superfamily	86027	4.8 / 4.4	4Hr-Uninjured / 4Hr-UO
	hypothetical protein THAOC_07923	Thalassiosira oceanica	Algae	0.27	Cytochrome c heme-binding site	239119	4.7 / 2.9	1Hr-UO / 4Hr-UO
X	Uromodulin	Dicentrarchus labrax	Chordata	4e-15	Uromodulin - glycoprotein	39872	4.6 / 4.0	4Hr-Uninjured / 1Hr-Uninjured
	beta,beta-carotene 9',10'-oxygenase	Oreochromis niloticus	Chordata	5e-105	Eubacterial ribosomal protein L10	170765	4.4 / 2.9	1Hr-UO / 1Hr-Uninjured
	hypothetical protein TRIADDRAFT_25179	Trichoplax adhaerens	Placozoa	7e-77	Acute myeloid leukemia 1 protein (AML 1)/Runt	129231	4.3 / 3.9 / 3.2 / 2.6	1Hr-UO / 4Hr-UO / 1Hr-Uninjured / 4Hr-Uninjured
	hypothetical protein LOC100485301	Xenopus tropicalis	Chordata	1e-27	Half-pint domain	69216	4.3 / 3.2	1Hr-UO / 1Hr-Uninjured
	hypothetical protein BRAFLDRAFT_245431	Branchiostoma floridae	Chordata	8e-17	SAM superfamily	135081	4.3 / 2.7	4Hr-Uninjured / 4Hr-UO
	uncharacterized protein LOC100889978	Strongylocentrotus purpuratus	Echinodermata	1e-56	Ig superfamily	242463	4.2 / 3.2	4Hr-Uninjured / 4Hr-UO
	rRNA-processing protein FCF1 protein	Crassostrea gigas	Mollusca	1e-16	Rhodopsin GPCR superfamily	206698	4.1 / 2.8	4Hr-UO / 4Hr-Uninjured
	uncharacterized protein LOC588535	Strongylocentrotus purpuratus	Echinodermata	1e-09	N / A	213521	3.8 / 3.8	4Hr-Uninjured / 4Hr-UO
	maltase-glucoamylase, intestinal	Xenopus tropicalis	Chordata	3e-13	N / A	140434	3.8 / 3.6	4Hr-Uninjured / 4Hr-UO
	similar to predicted protein	Hydra magnipapillata	Cnidaria	3e-138	Haloacid dehalogenase hydrolase	244396	3.8 / 3.6	4Hr-UO / 4Hr-Uninjured
X	SoxE1	Acropora millepora	Cnidaria	1e-105	HMG1/2 (high mobility group) box	235335	3.8 / 2.8 / 2.6	1Hr-UO / 1Hr-Uninjured / 4Hr-UO
	similar to C33E10.6	Hydra magnipapillata	Cnidaria	3e-86	N / A	219646	3.7 / 2.9	4Hr-Uninjured / 1Hr-Uninjured
	Sprouty2	Monodelphis domestica	Chordata	5e-29	Sprouty domain	29671	3.7 / 2.8	4Hr-UO / 1Hr-UO
	predicted protein	Saccoglossus kowalevskii	Hemichordata	1e-13	N / A	207204	3.7 / 2.5	4Hr-UO / 4Hr-Uninjured
	similar to Mucin-1 precursor (MUC-1) (Polymorphic epithelial mucin)	Ectocarpus siliculosus	Algae	4e-23	Mucin precursor	71696	3.5 / 3.0	4Hr-Uninjured / 1Hr-Uninjured
	erythrocyte membrane protein 3	Plasmodium falciparum	Protozoa	7e-33	Von Willebrand factor type A	207973	3.4 / 3.3	4Hr-UO / 4Hr-Uninjured
	conserved hypothetical protein	Culex quinquefasciatus	Arthropoda	5e-31	Dynein Heavy Chain	103832	3.4 / 3.0	4Hr-Uninjured / 4Hr-UO
	reverse transcriptase	Thecla betulae	Arthropoda	1e-09	RT superfamily	103904	3.3 / 3.3	4Hr-UO / 4Hr-Uninjured
	fibrillin-2	Amphimedon queenslandica	Porifera	8e-30	EGF calcium-binding, Cadherin	216996	3.3 / 3.2	1Hr-UO / 4Hr-UO
	similar to C33E10.6	Hydra magnipapillata	Cnidaria	2e-92	N / A	215774	3.3 / 3.1	4Hr-Uninjured / 1Hr-Uninjured
	vascular endothelial growth factor D	Strongylocentrotus purpuratus	Echinodermata	7e-19	Platelet-derived growth factor (PDGF)	239536	3.3 / 3.1	1Hr-UO / 4Hr-UO
	hypothetical protein AparD1_12219	Acinetobacter parvus	Bacteria	0.32	N / A	248896	3.2 / 3.1 / 2.6	1Hr-Uninjured / 1Hr-UO / 4Hr-UO
	Ras without CAAX 1	Saccoglossus kowalevskii	Hemichordata	3e-39	Ras GTPase, P-Loop NTPase	72442	3.2 / 2.8	4Hr-Uninjured / 4Hr-UO
	hypothetical protein	Candida glabrata	Fungi	1e-08	N / A	198957	3.2 / 2.6	4Hr-Uninjured / 1Hr-Uninjured
	endonuclease/reverse transcriptase	Branchiostoma floridae	Chordata	2e-18	RT superfamily	6290	3.1 / 2.9	4Hr-Uninjured / 4Hr-UO
	hypothetical protein BRAFLDRAFT_172661	Branchiostoma floridae	Chordata	2e-32	Speract/scavenger receptor, SRCR superfamily	89435	3.1 / 2.7	4Hr-Uninjured / 1Hr-Uninjured
	hypothetical protein SINV_12066	Solenopsis invicta	Arthropoda	7e-09	Zn-finger	244866	3.1 / 2.6	4Hr-Uninjured / 4Hr-UO
	hypothetical protein BRAFLDRAFT_145601	Branchiostoma floridae	Chordata	2e-50	E-class P450, CYPX superfamily	13146	3.0 / 2.7	1Hr-Uninjured / 4Hr-Uninjured
	hypothetical protein LOC100635696	Amphimedon queenslandica	Porifera	1e-13	Calponin homology domain; actin-binding domain	100701	3.0 / 2.7	4Hr-UO / 1Hr-UO
	hypothetical protein BRAFLDRAFT_247636	Branchiostoma floridae	Chordata	1e-12	N / A	209629	3.0 / 2.7	1Hr-Uninjured / 4Hr-Uninjured
	hypothetical protein BRAFLDRAFT_127164	Branchiostoma floridae	Chordata	1e-111	Protein of unknown function DUF6	162657	3.0 / 2.6	1Hr-UO / 4Hr-UO
	chymotrypsin protease CTRL-1	Danio rerio	Chordata	7e-22	Peptidase S1	107554	3.0 / 2.5	4Hr-Uninjured / 4Hr-UO
	Putative ets-domain lacking	Rhipicephalus pulchellus	Arthropoda	2e-19	Sterile alpha motif/pointed	39874	2.9 / 2.8	1Hr-UO / 4Hr-UO
	LOW QUALITY PROTEIN: hemicentin-1	Gallus gallus	Chordata	2e-24	Immunoglobin superfamily	143804	2.7 / 2.6	1Hr-Uninjured / 4Hr-Uninjured
	hypothetical protein SINV_12000	Solenopsis invicta	Arthropoda	8e-10	DDE-4 superfamily	220449	2.7 / 2.6	1Hr-Uninjured / 4Hr-Uninjured
	hyosophorin	Cyprinus carpio	Chordata	1e-63	N / A	2017	2.7 / 2.5	1Hr-Uninjured / 4Hr-Uninjured
	ES/130-related protein	Homo sapiens	Chordata	1e-53	PRK12678	7402	2.6 / 2.6	1Hr-Uninjured / 4Hr-Uninjured
	Limkain b1	Homo sapiens	Chordata	4e-85	LabA, Limkain-B1	84031	2.6 / 2.5	1Hr-Uninjured / 4Hr-Uninjured
	mKIAA1371 protein	Mus musculus	Chordata	8e-161	Ribosomal protein S2	133886	2.6 / 2.5	1Hr-Uninjured / 4Hr-Uninjured
	membrane-associated ring finger (C3HC4)	Mus musculus	Chordata	1e-54	N / A	222092	2.6 / 2.5	4Hr-Uninjured / 1Hr-Uninjured

## Sheet: KEY
Comparison	Color Coding
Complete Dataset - Dataset of allsignificantly upregulated genes sorted by fold change. All genes with a fold change greater than 2.5 or less that -2.5	Gene also significantly regulated among 3 or more other treatments
1Hr-Uninjured - Dataset of significantly upregulated genes, comparing 1 hour after injury with normal adults.	Gene significantly regulated among 1 hour and 4 hour treated samples
1Hr-UO - Dataset of significantly upregulated genes, comparing 1 hour after injury with UO126 treated injured animals also at 1 hour.	Gene significantly regulated among 1 hour and 1 hour UO126 treated samples
4Hr-Uninjured - Dataset of significantly upregulated genes, comparing 4 hour after injury with normal adults.	Gene significantly regulated among 4 hour and 4 hour UO126 treated samples
4Hr-UO - Dataset of significantly upregulated genes, comparing 4 hour after injury with UO126 treated injured animals also at 4 hours.	Gene significantly regulated among 1 hour UO126 and 4 hour UO126 treated samples
	Gene also analyzed by quantitative pcr and/or in situ hybridization

## Sheet: 1Hr-Adult
1 Hour vs. Adult
NCBI BlastP - Gene Prediction	BlastHit Organism	Animal Group	E-Value	Nv JGI Description - Conserved domain	Nv Protein ID	Fold Change	Comparison
similar to meprin A, beta	Hydra magnipapillata	Cnidaria	1e-45	Peptidase M, neutral zinc metallopeptidases, zinc-binding site	148396	13.7376	1Hr-Adult
hypothetical protein LOC100558278	Anolis carolinensis	Chordata	3e-16	N / A	226082	13.4263	1Hr-Adult
hypothetical protein BRAFLDRAFT_245310	Branchiostoma floridae	Chordata	2e-22	Peptidase M, neutral zinc metallopeptidases	153186	10.0482	1Hr-Adult
maltase-glucoamylase, intestinal	Xenopus (Silurana) tropicalis	Chordata	2e-17	N / A	224255	9.27305	1Hr-Adult
hypothetical protein TRIADDRAFT_25137	Trichoplax adhaerens	Placozoa	2e-23	Fork head transcription factor	138488	6.67082	1Hr-Adult
Forkhead box protein O4	Camponotus floridanus	Arthropoda	2e-14	Fork head transcription factor	150900	6.11575	1Hr-Adult
similar to Mucin-1 precursor (MUC-1)	Ectocarpus siliculosus	Algae	4e-25	Mucin precursor - COG3889	74775	5.67153	1Hr-Adult
hypothetical protein LOC100489553	Xenopus (Silurana) tropicalis	Chordata	2e-09	N / A	137379	5.20301	1Hr-Adult
Uromodulin	Dicentrarchus labrax	Chordata	4e-15	N / A	39872	4.01737	1Hr-Adult
vitrin	Xenopus (Silurana) tropicalis	Chordata	2e-17	Von Willebrand factor type A	225712	3.8333	1Hr-Adult
similar to predicted protein	Hydra magnipapillata	Cnidaria	1e-87	N / A	219238	3.8286	1Hr-Adult
kettin	Samia cynthia	Arthropoda	2e-43	Immunoglobin superfamily	61775	3.51261	1Hr-Adult
thioredoxin	Polaribacter species	Bacteria	8e-55	Thioredoxin domain 2	148075	3.3102	1Hr-Adult
hypothetical protein LOC100485301	Xenopus (Silurana) tropicalis	Chordata	1e-27	Half-pint domain	69216	3.2484	1Hr-Adult
hypothetical protein TRIADDRAFT_25179	Trichoplax adhaerens	Placozoa	7e-77	Acute myeloid leukemia 1 protein (AML 1)/Runt	129231	3.2124	1Hr-Adult
hypothetical protein AparD1_12219	Acinetobacter parvus	Bacteria	0.32	N / A	248896	3.17543	1Hr-Adult
similar to C33E10.6	Hydra magnipapillata	Cnidaria	2e-92	N / A	215774	3.07653	1Hr-Adult
hypothetical protein BRAFLDRAFT_247636	Branchiostoma floridae	Chordata	1e-12	N / A	209629	3.03521	1Hr-Adult
similar to Mucin-1 precursor (MUC-1) (Polymorphic epithelial mucin)	Ectocarpus siliculosus	Algae	4e-23	Mucin precursor	71696	2.99485	1Hr-Adult
hypothetical protein BRAFLDRAFT_145601	Branchiostoma floridae	Chordata	2e-50	E-class P450, CYPX superfamily	13146	2.97013	1Hr-Adult
uncharacterized protein LOC575058	Strongylocentrotus purpuratus	Echinodermata	6e-81	Immunoglobin superfamily	80526	2.94674	1Hr-Adult
Unknown - no blast hit	-	-	-	-	248779	2.93023	1Hr-Adult
similar to C33E10.6	Hydra magnipapillata	Cnidaria	3e-86	N / A	219646	2.90885	1Hr-Adult
beta,beta-carotene 9',10'-oxygenase	Oreochromis niloticus	Chordata	5e-105	Eubacterial ribosomal protein L10	170765	2.89502	1Hr-Adult
deleted in malignant brain tumors 1	Strongylocentrotus purpuratus	Echinodermata	3e-40	Speract/scavenger receptor	57493	2.84588	1Hr-Adult
SoxE1	Acropora millepora	Cnidaria	1e-105	HMG1/2 (high mobility group) box	235335	2.83781	1Hr-Adult
Tryptophan synthase subunit beta	Thioalkalivibrio nitratireducens	Bacteria	1e-27	N / A	209534	2.82778	1Hr-Adult
hypothetical protein CGI_10000765	Crassostrea gigas	Mollusca	3e-72	N / A	92295	2.78363	1Hr-Adult
multidrug resistance-associated protein 4	Takifugu rubripes	Chordata	0	ABC transporter	139662	2.76991	1Hr-Adult
beta-tubulin	Suberites domuncula	Porifera	0	Tubulin/FtsZ	229095	2.74808	1Hr-Adult
hypothetical protein BRAFLDRAFT_172661	Branchiostoma floridae	Chordata	2e-32	Speract/scavenger receptor, SRCR superfamily	89435	2.73673	1Hr-Adult
LOW QUALITY PROTEIN: hemicentin-1	Gallus gallus	Chordata	2e-24	Immunoglobin superfamily	143804	2.73219	1Hr-Adult
hyosophorin	Cyprinus carpio	Chordata	1e-63	N / A	2017	2.70935	1Hr-Adult
polycystin-1L1	Saccoglossus kowalevskii	Hemichordata	0	PLAT/LH2 domain repeats	10482	2.68446	1Hr-Adult
hypothetical protein SINV_12000	Solenopsis invicta	Arthropoda	8e-10	DDE-4 superfamily	220449	2.67355	1Hr-Adult
uncharacterized protein LOC101066230	Takifugu rubripes	Chordata	2e-13	Pao retrotransposon peptidase	139618	2.65204	1Hr-Adult
mKIAA1371 protein	Mus musculus	Chordata	8e-161	Ribosomal protein S2	133886	2.64674	1Hr-Adult
hypothetical protein BRAFLDRAFT_77352	Branchiostoma floridae	Chordata	6e-45	N / A	215341	2.63125	1Hr-Adult
ES/130-related protein	Homo sapiens	Chordata	1e-53	PRK12678	7402	2.6131	1Hr-Adult
Limkain b1	Homo sapiens	Chordata	4e-85	LabA, Limkain-B1	84031	2.60822	1Hr-Adult
uncharacterized protein LOC578280	Strongylocentrotus purpuratus	Echinodermata	5e-89	N / A	45685	2.60519	1Hr-Adult
similar to ATP-binding cassette, sub-family C (CFTR/MRP)	Ciona intestinalis	Chordata	1e-52	ABC-membrane superfamily	42826	2.60463	1Hr-Adult
similar to predicted protein	Hydra magnipapillata	Cnidaria	2e-80	N / A	222263	2.597	1Hr-Adult
similar to predicted protein	Ciona intestinalis	Chordata	1e-29	Sugar transporter - MFS superfamily	115506	2.59646	1Hr-Adult
hypothetical protein BRAFLDRAFT_217796	Branchiostoma floridae	Chordata	2e-30	Coagulation factor 5/8 type	170780	2.58989	1Hr-Adult
hypothetical protein	Candida glabrata	Fungi	1e-08	N / A	198957	2.55187	1Hr-Adult
RNA polymerase II second largest subunit (RPB2), putative	Ixodes scapularis	Arthropoda	4e-65	RNA polymerase beta subunit	94184	2.5508	1Hr-Adult
zonadhesin	Saccoglossus kowalevskii	Hemichordata	3e-35	N / A	84136	2.54226	1Hr-Adult
membrane-associated ring finger (C3HC4)	Mus musculus	Chordata	1e-54	N / A	222092	2.53406	1Hr-Adult
hypothetical protein LOC700415	Macaca mulatta	Chordata	2e-56	N / A	41367	2.52682	1Hr-Adult
beta-1,4-N-acetyl-galactosaminyl transferase 4	Xenopus (Silurana) tropicalis	Chordata	3e-75	Chondroitin N-acetylgalactosaminyltransferase	112540	2.52113	1Hr-Adult
fibrocystin-L	Strongylocentrotus purpuratus	Echinodermata	0	IPT domain of Plexins and Cell Surface Receptors (PCSR)	40040	2.52089	1Hr-Adult
mucin 2 precursor	Borrelia turicatae	Bacteria	8e-17	N / A	87442	2.51572	1Hr-Adult
hypothetical protein	Burkholderia pseudomallei	Bacteria	0.13	N / A	248019	-5.28939	1Hr-Adult
similar to predicted protein	Hydra magnipapillata	Cnidaria	6e-64	Amino acid/polyamine transporter II	241392	-4.86349	1Hr-Adult
probable exonuclease V	Cricetulus griseus	Chordata	6e-66	Morph protein 1	219089	-4.52535	1Hr-Adult
Fatty acid synthase	Branchiostoma floridae	Chordata	2e-66	SPRY superfamily	178864	-4.1086	1Hr-Adult
conserved hypothetical protein	Oscillatoria species	Bacteria	1e-24	ATP Grasp 4 superfamily	243275	-4.10038	1Hr-Adult
allograft inflammatory factor-1 related protein	Crassostrea gigas	Mollusca	1e-18	Calcium-binding EF-hand	98259	-4.04243	1Hr-Adult
hypothetical protein BRAFLDRAFT_100697	Branchiostoma floridae	Chordata	6e-20	N / A	213468	-3.84284	1Hr-Adult
ubiquitin-conjugating enzyme E2M	Saccoglossus kowalevskii	Hemichordata	2e-26	Ubiquitin-conjugating enzymes	131352	-3.78369	1Hr-Adult
suppressor of cytokine signaling 2	Gasterosteus aculeatus	Chordata	1e-29	SOCS protein, SH2 superfamily	93849	-3.76611	1Hr-Adult
Beta-Cardiotoxin, A Novel Three-Finger Cardiotoxin	Ophiophagus hannah	Chordata	0.003	N / A	212210	-3.69084	1Hr-Adult
transcription factor Maf	Oreochromis niloticus	Chordata	3e-11	Basic-leucine zipper (bZIP) transcription factor	18367	-3.68574	1Hr-Adult
glutathione S-transferase omega-1 isoform 2	Gallus gallus	Chordata	6e-53	Glutathione S-transferase, omega-class	202412	-3.67902	1Hr-Adult
integrator complex subunit putative	Albugo laibachii	Algae	2.7	Antiport PotE	239150	-3.54093	1Hr-Adult
predicted protein	Pediculus humanus corporis	Arthropoda	4e-64	Calcium-binding EF-hand	118898	-3.53488	1Hr-Adult
Hepatic leukemia factor	Crassostrea gigas	Mollusca	7e-10	Basic-leucine zipper (bZIP) transcription factor	80243	-3.50213	1Hr-Adult
tropomyosin	Crassostrea gigas	Mollusca	0.0005	N / A	243063	-3.42078	1Hr-Adult
pentapeptide repeat-containing protein	Flavobacteriaceae bacterium	Bacteria	4.8	N / A	243100	-3.41422	1Hr-Adult
Unknown - no blast hit	-	-	-	-	246318	-3.39548	1Hr-Adult
hypothetical protein BRAFLDRAFT_63867	Branchiostoma floridae	Chordata	9e-35	N / A	247680	-3.38061	1Hr-Adult
hypothetical protein TTHERM_00429950	Tetrahymena thermophila	Protozoa	0.44	N / A	242419	-3.31887	1Hr-Adult
hypothetical protein CHLREDRAFT_112949	Chlamydomonas reinhardtii	Plantae	4e-27	Zinc-binding domain - several pairs of CxxC motifs	80734	-3.30916	1Hr-Adult
Tm7-1-6 G-protein coupled receptor	Acropora millepora	Cnidaria	4e-22	Rhodopsin GPCR superfamily	117891	-3.29017	1Hr-Adult
valyl-tRNA synthetase	Pseudomonas sp.	Bacteria	9e-177	nucleotidyl transferase, Anticodon-binding of valyl tRNA synthetases	3316	-3.27427	1Hr-Adult
hypothetical protein IIG_02389	Bacillus cereus	Bacteria	0.006	N / A	245486	-3.25586	1Hr-Adult
hypothetical protein BRAFLDRAFT_124506	Branchiostoma floridae	Chordata	7e-75	Deoxynucleoside kinase, p-loop NTPase	226402	-3.23826	1Hr-Adult
protein Mpv17	Takifugu rubripes	Chordata	1e-36	Mpv17/PMP22	147648	-3.22882	1Hr-Adult
PrpE protein	Neptuniibacter caesariensis	Bacteria	1e-170	AMP-dependent synthetase, Adenylate forming domain	48388	-3.20575	1Hr-Adult
4,5-dihydroxyphthalate dehydrogenase	Salmo salar	Chordata	8e-133	Oxidoreductase	229043	-3.18801	1Hr-Adult
conserved hypothetical protein (NvHLX-e) antennipedia	Culex quinquefasciatus	Arthropoda	6e-18	Homeobox	58683	-3.18131	1Hr-Adult
hypothetical protein LOC100331538	Danio rerio	Chordata	1e-29	N / A	98785	-3.17531	1Hr-Adult
Muscle-specific protein 20	Crassostrea gigas	Mollusca	2e-33	Calponin homology domain; actin-binding domain	239764	-3.16117	1Hr-Adult
similar to predicted protein	Hydra magnipapillata	Cnidaria	5e-24	N / A	242847	-3.15981	1Hr-Adult
hypothetical protein TcasGA2_TC014831	Tribolium castaneum	Arthropoda	4e-40	N / A	52111	-3.15822	1Hr-Adult
solute carrier organic anion transporter family member 4A1	Canis lupus	Chordata	2e-131	Organic anion transporter polypeptide (OATP)	11296	-3.13996	1Hr-Adult
SPRY domain-containing SOCS box protein 3	Branchiostoma floridae	Chordata	7e-49	SPRY domain	146814	-3.10586	1Hr-Adult
hypothetical protein UU5_09222	Rhodanobacter sp.	Bacteria	0.023	N / A	98287	-3.10178	1Hr-Adult
transcription factor MafG	Gallus gallus	Chordata	1e-20	Maf transcription factor, musculoaponeurotic fibrosarcoma oncogene	86952	-3.101	1Hr-Adult
conserved hypothetical protein	Oscillatoria species	Bacteria	5e-21	ATP Grasp 4 superfamily	243852	-3.08919	1Hr-Adult
P13	Spodoptera litura nucleopolyhedrovirus II	Virus	1e-38	Glycosyl transferase	207283	-3.05699	1Hr-Adult
unnamed protein product	Oikopleura dioica	Chordata	3e-11	Amino acid/polyamine transporter II	69471	-3.04773	1Hr-Adult
Malonyl CoA-acyl carrier protein transacylase	Crocosphaera watsonii	Bacteria	2e-16	N / A	222862	-3.03919	1Hr-Adult
predicted protein	Capsaspora owczarzaki	Protozoa	1e-14	CHCH domain	174742	-3.03568	1Hr-Adult
dynein, light chain, roadblock-type	Callorhinchus milii	Chordata	3e-36	Rob1 LC7 superfamily	183927	-3.01553	1Hr-Adult
hypothetical protein BRAFLDRAFT_76551	Branchiostoma floridae	Chordata	4e-42	N / A	85102	-3.01183	1Hr-Adult
torsin family 1, member B (torsin B)	Branchiostoma floridae	Chordata	2e-104	P-loop NTPase	98049	-3.01144	1Hr-Adult
histone H2A-2.2	Psammechinus miliaris	Echinodermata	5e-68	Histone H2A	177240	-3.01098	1Hr-Adult
Unknown - no blast hit	-	-	-	-	241424	-3.00438	1Hr-Adult
bifunctional isocitrate dehydrogenase kinase/phosphatase protein	Pseudomonas putida	Bacteria	6e-155	Isocitrate dehydrogenase kinase/phosphatase (AceK)	225697	-2.99835	1Hr-Adult
sensory box/GGDEF domain/EAL domain protein	Neptuniibacter caesariensis	Bacteria	1e-105	PAS-associated, Class III nucleotidyl cyclases	225972	-2.99778	1Hr-Adult
glyceraldehyde 3-phosphate dehydrogenase	Pseudoalteromonas haloplanktis	Bacteria	1e-125	Glyceraldehyde 3-phosphate dehydrogenase	221904	-2.99266	1Hr-Adult
probable E3 ubiquitin-protein ligase RNF217	Pan troglodytes	Chordata	2e-58	IBR superfamily	136943	-2.99037	1Hr-Adult
hypothetical protein BN5_00673	Pseudomonas pseudoalcaligenes	Bacteria	8e-166	Bacterial regulatory protein, LysR	222070	-2.9889	1Hr-Adult
putative phospholipase A2 precursor	Micrurus altirostris	Chordata	4e-22	Phospholipase A2	148607	-2.96324	1Hr-Adult
hypothetical protein BRAFLDRAFT_63863	Branchiostoma floridae	Chordata	2e-23	P-loop NTPase	240574	-2.93253	1Hr-Adult
3'-5' exoribonuclease 1	Oryzias latipes	Chordata	2e-95	Exonuclease	82503	-2.89496	1Hr-Adult
similar to predicted protein	Ciona intestinalis	Chordata	9e-45	N / A	242856	-2.88988	1Hr-Adult
hypothetical protein	Paramecium tetraurelia	Protozoa	6e-06	N / A	233363	-2.88228	1Hr-Adult
thrombin inhibitor haemalin	Haemaphysalis longicornis	Arthropoda	6e-16	Protease inhibitor I2, Kunitz metazoa	102518	-2.86635	1Hr-Adult
Rh-related protein	Branchiostoma floridae	Chordata	2e-116	Ammonium transport, Blood group Rhesus C/E and D polypeptide	11915	-2.86372	1Hr-Adult
hypothetical protein NCLIV_024560	Neospora caninum	Protozoa	0.096	N / A	241933	-2.86182	1Hr-Adult
type III restriction enzyme, res subunit	Staphylococcus aureus	Bacteria	3.2	N / A	244133	-2.8611	1Hr-Adult
interferon regulatory factor 2	Danio rerio	Chordata	2e-33	Interferon regulatory factor	92283	-2.85422	1Hr-Adult
glutaredoxin-2, mitochondrial	Branchiostoma floridae	Chordata	2e-28	Glutaredoxin	247921	-2.85399	1Hr-Adult
BTB/POZ domain-containing protein 3	Strongylocentrotus purpuratus	Echinodermata	8e-26	BTB And C-terminal Kelch superfamily	144709	-2.85049	1Hr-Adult
beta gamma crystallin isoform 8	Montipora capitata	Cnidaria	2e-24	Beta/Gamma crystallin	206996	-2.83642	1Hr-Adult
conserved hypothetical protein	Neospora caninum	Protozoa	0.04	N / A	239340	-2.81102	1Hr-Adult
similar to predicted protein	Hydra magnipapillata	Cnidaria	8e-40	Amino acid-binding ACT	202012	-2.78267	1Hr-Adult
two component transcriptional regulator	Delftia acidovorans	Bacteria	2e-53	Response regulator receiver	222006	-2.77125	1Hr-Adult
endozepine	Cyprinus carpio	Chordata	2e-29	Acyl-coA-binding protein, ACBP	81002	-2.75893	1Hr-Adult
hypothetical protein BRAFLDRAFT_119727	Branchiostoma floridae	Chordata	2e-17	N / A	241906	-2.75789	1Hr-Adult
apoptosis antagonizing transcription factor	Xenopus (Silurana) tropicalis	Chordata	2e-87	Glucose/ribitol dehydrogenase	156023	-2.74994	1Hr-Adult
hypothetical protein VOLCADRAFT_65315	Volvox carteri	Algae	2e-51	N / A	94826	-2.74035	1Hr-Adult
rod shape-determining protein MreB	Pseudomonas species	Bacteria	1e-136	MreB superfamily	225844	-2.73805	1Hr-Adult
hypothetical protein	Pseudomonas mendocina	Bacteria	5e-97	Yip1 superfamily	225644	-2.73041	1Hr-Adult
Protein kinase domain containing protein	Tetrahymena thermophila	Protozoa	4	N / A	121205	-2.71719	1Hr-Adult
hypothetical protein	Oryctolagus cuniculus	Chordata	5e-89	Isoprenoid Biosynthesis enzymes	122732	-2.71109	1Hr-Adult
protein MB21D2	Monodelphis domestica	Chordata	1e-29	Mab21 Superfamily	218914	-2.70342	1Hr-Adult
NuDiX family member (ndx-8)	Saccoglossus kowalevskii	Hemichordata	1e-34	Coenzyme A pyrophosphatase	197163	-2.69619	1Hr-Adult
Ets variant gene 6; TEL oncogene	Homo sapiens	Chordata	3e-26	HSF/ETS, DNA-binding	29806	-2.69368	1Hr-Adult
isoamyl acetate-hydrolyzing esterase 1 homolog	Zonotrichia albicollis	Chordata	3e-56	Lipolytic enzyme, G-D-S-L	89791	-2.68626	1Hr-Adult
hypothetical protein	Saccoglossus kowalevskii	Hemichordata	9e-27	N / A	207607	-2.68566	1Hr-Adult
similar to myosin regulatory light chain interacting protein	Hydra magnipapillata	Cnidaria	2e-14	N / A	97258	-2.67431	1Hr-Adult
Tripartite motif-containing protein 2	Crassostrea gigas	Mollusca	2e-06	N / A	206240	-2.67416	1Hr-Adult
caspase-2	Crassostrea gigas	Mollusca	4e-06	CARD interaction region	240291	-2.67335	1Hr-Adult
hypothetical protein BRAFLDRAFT_120109	Branchiostoma floridae	Chordata	4e-05	N / A	241660	-2.67171	1Hr-Adult
ly6/PLAUR domain-containing protein 3	Xenopus (Silurana) tropicalis	Chordata	0.0005	N / A	223588	-2.66611	1Hr-Adult
acetyl-CoA carboxylase biotin carboxylase subunit, partial	Pseudomonas syringae	Bacteria	9e-82	Carbamoyl-phosphate synthetase large chain, N-terminal	148720	-2.66599	1Hr-Adult
putative ectodysplasin splice variant-8 exons	Gasterosteus aculeatus	Chordata	4e-10	Tumour necrosis factor subfamily	200879	-2.66476	1Hr-Adult
Unknown - no blast hit	-	-	-	-	241754	-2.66406	1Hr-Adult
Toxin AvTX-60A	Actineria villosa	Cnidaria	2e-42	Sigma-54 factor, interaction region	1173	-2.65647	1Hr-Adult
torsin family 1, member B (torsin B)	Branchiostoma floridae	Chordata	4e-104	P-loop NTPase	241618	-2.6548	1Hr-Adult
hsp70 protein	Marssonina brunnea	Fungi	5.4	N / A	241169	-2.64698	1Hr-Adult
tetraspanin-10	Gallus gallus	Chordata	1e-14	CD9/CD37/CD63 antigen, Tetraspanin, extracellular domain	93401	-2.63498	1Hr-Adult
adenosine receptor A3	Ornithorhynchus anatinus	Chordata	4e-10	Rhodopsin GPCR superfamily	115414	-2.63234	1Hr-Adult
hypothetical protein BRAFLDRAFT_222396	Branchiostoma floridae	Chordata	0	Aminotransferase class-III	185918	-2.62292	1Hr-Adult
hypothetical protein BRAFLDRAFT_185680	Branchiostoma floridae	Chordata	5e-24	Leucine rich repeat C-terminal domain	6369	-2.62221	1Hr-Adult
grainyhead protein 2	Amphimedon queenslandica	Porifera	5e-19	Grainyhead 2	231729	-2.6186	1Hr-Adult
f-box only protein 37	Anolis carolinensis	Chordata	4e-22	Leucine-rich repeats (LRRs), ribonuclease inhibitor (RI)	112784	-2.61784	1Hr-Adult
hypothetical protein BRAFLDRAFT_125226	Branchiostoma floridae	Chordata	4e-19	DUF2475 superfamily	217678	-2.61735	1Hr-Adult
amylopullulanase	Lactobacillus plantarum	Bacteria	4e-45	PTZ00121	224345	-2.61617	1Hr-Adult
cytidine and dCMP deaminase domain-containing protein	Macaca mulatta	Chordata	6e-25	Cytidine/deoxycytidylate deaminase, zinc-binding region	198805	-2.61524	1Hr-Adult
hypothetical protein BRAFLDRAFT_67912	Branchiostoma floridae	Chordata	8e-36	DnaJ-class molecular chaperone with C-terminal Zn finger domain	109726	-2.60888	1Hr-Adult
putative flagellar hook-length control protein FliK	Cellvibrio sp.	Bacteria	4e-19	Flagellar hook-length control protein	226033	-2.60816	1Hr-Adult
similar to conserved hypothetical protein	Tribolium castaneum	Arthropoda	7e-06	K+ channel, ion transport superfamily	114751	-2.60783	1Hr-Adult
predicted protein	Saccoglossus kowalevskii	Hemichordata	1e-73	S1_Rrp4: Rrp4 S1 RNA-binding domain	120763	-2.60713	1Hr-Adult
Synaptonemal complex protein 3	Crassostrea gigas	Mollusca	2e-54	Cor1 superfamily	98776	-2.60671	1Hr-Adult
hypothetical protein GUITHDRAFT_102483	Guillardia theta	Algae	6e-24	ATP synthase 10 superfamily	240743	-2.60184	1Hr-Adult
vitrin	Xenopus (Silurana) tropicalis	Chordata	8e-26	Von Willebrand factor type A	198700	-2.59986	1Hr-Adult
transcription factor jun-D	Nomascus leucogeny	Chordata	0.002	Basic-leucine zipper (bZIP) transcription factor	246444	-2.59583	1Hr-Adult
uncharacterized protein LOC589087	Strongylocentrotus purpuratus	Echinodermata	9e-38	Coagulation factor 5/8 type, C-terminal	129689	-2.58697	1Hr-Adult
Hemagglutinin/amebocyte aggregation factor precursor	Salmo salar	Chordata	9e-26	N / A	118268	-2.58422	1Hr-Adult
hypothetical protein BRAFLDRAFT_227711	Branchiostoma floridae	Chordata	3e-53	Co-chaperone Hsc20	199217	-2.58273	1Hr-Adult
hypothetical protein	Saccoglossus kowalevskii	Hemichordata	1e-48	PRK00409, recombination and DNA strand exchange	85951	-2.57552	1Hr-Adult
predicted protein	Saccoglossus kowalevskii	Hemichordata	7e-79	DUF4218	219740	-2.57392	1Hr-Adult
hypothetical protein BRAFLDRAFT_123481	Branchiostoma floridae	Chordata	0.069	N / A	246674	-2.57286	1Hr-Adult
transmembrane protein 175	Danio rerio	Chordata	1e-24	DUF1211 superfamily	147795	-2.5717	1Hr-Adult
hypothetical protein BRAFLDRAFT_59798	Branchiostoma floridae	Chordata	9e-57	FHIT (fragile histidine family)	175004	-2.56814	1Hr-Adult
pyruvate carboxylase	Pseudomonas aeruginosa	Bacteria	6e-177	Carbamoyl-phosphate synthase L chain, ATP-binding	156960	-2.55898	1Hr-Adult
hypothetical protein DICPUDRAFT_50894	Dictyostelium purpureum	Protozoa	1e-21	Ras GTPase, P-loop NTPase	178220	-2.55476	1Hr-Adult
hypothetical protein FPSE_01834	Fusarium pseudograminearum	Fungi	0.16	N / A	245405	-2.55433	1Hr-Adult
uncharacterized protein LOC101165212	Oryzias latipes	Chordata	3e-07	N / A	123233	-2.55359	1Hr-Adult
hypoxanthine phosphoribosyltransferase 1	Suberites domuncula	Porifera	2e-104	Hypoxanthine phosphoribosyl transferase	131270	-2.5526	1Hr-Adult
predicted protein	Saccoglossus kowalevskii	Hemichordata	3e-16	N / A	246830	-2.55173	1Hr-Adult
tripartite motif-containing protein 45	Equus caballus	Chordata	2e-16	Zn-finger, B-box	217122	-2.54948	1Hr-Adult
protein phosphatase 1 regulatory subunit 7	Takifugu rubripes	Chordata	4e-51	Leucine rich repeat C-terminal domain	176085	-2.54851	1Hr-Adult
peroxiredoxin HYR1	Colletotrichum higginsianum	Fungi	0.021	N / A	196919	-2.54576	1Hr-Adult
LOW QUALITY PROTEIN: epithelial-stromal interaction protein 1	Loxodonta africana	Chordata	8e-08	N / A	243586	-2.53873	1Hr-Adult
protein Mpv17	Danio rerio	Chordata	7e-46	Mpv17/PMP22	92241	-2.53622	1Hr-Adult
GP2 THP protein	Montipora capitata	Cnidaria	7e-36	N / A	203158	-2.53478	1Hr-Adult
dynein heavy chain 5, axonemal	Strongylocentrotus purpuratus	Echinodermata	6e-34	N / A	49135	-2.53028	1Hr-Adult
putative monovalent cation/H+ antiporter subunit A	Pseudomonas species	Bacteria	1e-107	PRK12648 superfamily	225994	-2.52613	1Hr-Adult
uncharacterized protein LOC583099	Strongylocentrotus purpuratus	Echinodermata	0.034	N / A	243853	-2.52229	1Hr-Adult
L-glutamine synthetase	Pseudomonas mendocina	Bacteria	0	Glutamine synthetase, catalytic region	46382	-2.51773	1Hr-Adult
Suppressor of cytokine signaling 6	Daphnia pulex	Arthropoda	8e-45	SOCS protein, SH2 superfamily	42247	-2.51661	1Hr-Adult
39S ribosomal protein L23, mitochondrial	Takifugu rubripes	Chordata	2e-29	Ribosomal L23 protein	218832	-2.5105	1Hr-Adult
coiled-coil domain containing 115	Saccoglossus kowalevskii	Hemichordata	4e-30	N / A	4564	-2.51003	1Hr-Adult
FAM36A	Rana catesbeiana	Chordata	1e-14	DUF3767 superfamily	238610	-2.50945	1Hr-Adult
3-oxoacyl-ACP reductase	Pseudomonas fulva	Bacteria	2e-121	SDR oxidoreductase	168185	-2.50708	1Hr-Adult
lectin	Nemopilema nomurai	Cnidaria	0.0009	N / A	242243	-2.50263	1Hr-Adult
hypothetical protein BRAFLDRAFT_99073	Branchiostoma floridae	Chordata	0.02	N / A	244245	-2.50193	1Hr-Adult

## Sheet: 1Hr-UO
1 Hour vs. 1 UO126
NCBI BlastP - Gene Prediction	BlastHit Organism	Animal Group	E-Value	Nv JGI Description - Conserved domain	Nv Protein ID	Fold Change	Comparison
matrix metalloproteinase 24 preproprotein	Saccoglossus kowalevskii	Hemichordata	1e-111	Peptidase, metallopeptidases	32224	13.0281	1Hr-UO
hypothetical protein LOC100558278	Anolis carolinensis	Chordata	3e-16	N / A	226082	10.3407	1Hr-UO
maltase-glucoamylase, intestinal	Xenopus (Silurana) tropicalis	Chordata	2e-17	N / A	224255	7.21622	1Hr-UO
lacunin	Manduca sexta	Arthropoda	5e-13	N / A	242498	6.39617	1Hr-UO
hypothetical protein LOC100489553	Xenopus (Silurana) tropicalis	Chordata	2e-09	N / A	137379	6.20088	1Hr-UO
similar to meprin A, beta	Hydra magnipapillata	Cnidaria	1e-45	Peptidase M, neutral zinc metallopeptidases, zinc-binding site	148396	5.89499	1Hr-UO
thiamine biosynthesis protein ThiH	Clostridium botulinum	Bacteria	0.18	N / A	248223	5.82454	1Hr-UO
Forkhead box protein O4	Camponotus floridanus	Arthropoda	2e-14	Fork head transcription factor	150900	4.9889	1Hr-UO
hypothetical protein THAOC_07923	Thalassiosira oceanica	Algae	0.27	Cytochrome c heme-binding site	239119	4.74129	1Hr-UO
hypothetical protein BRAFLDRAFT_245310	Branchiostoma floridae	Chordata	2e-22	Peptidase M, neutral zinc metallopeptidases	153186	4.53929	1Hr-UO
beta,beta-carotene 9',10'-oxygenase	Oreochromis niloticus	Chordata	5e-105	Eubacterial ribosomal protein L10	170765	4.41065	1Hr-UO
hypothetical protein TRIADDRAFT_25179	Trichoplax adhaerens	Placozoa	7e-77	Acute myeloid leukemia 1 protein (AML 1)/Runt	129231	4.31806	1Hr-UO
hypothetical protein LOC100485301	Xenopus (Silurana) tropicalis	Chordata	1e-27	Half-pint domain	69216	4.28338	1Hr-UO
SoxE1	Acropora millepora	Cnidaria	1e-105	HMG1/2 (high mobility group) box	235335	3.77288	1Hr-UO
hypothetical protein TRIADDRAFT_25137	Trichoplax adhaerens	Placozoa	2e-23	Fork head transcription factor	138488	3.6426	1Hr-UO
fibrillin-2	Amphimedon queenslandica	Porifera	8e-30	EGF calcium-binding, Cadherin	216996	3.26279	1Hr-UO
vascular endothelial growth factor D	Strongylocentrotus purpuratus	Echinodermata	7e-19	Platelet-derived growth factor (PDGF)	239536	3.25991	1Hr-UO
hypothetical protein CSBG_01873	Clostridium species	Bacteria	4.1	N / A	232243	3.08595	1Hr-UO
hypothetical protein AparD1_12219	Acinetobacter parvus	Bacteria	0.32	N / A	248896	3.05773	1Hr-UO
hypothetical protein BRAFLDRAFT_127164	Branchiostoma floridae	Chordata	1e-111	Protein of unknown function DUF6	162657	3.04058	1Hr-UO
metalloproteinase inhibitor 4	Meleagris gallopavo	Chordata	2e-10	Tissue inhibitor of metalloproteinase	238195	2.99854	1Hr-UO
Wnt-2 protein precursor	Aplysia californica	Mollusca	2e-133	Secreted growth factor Wnt2 protein	242584	2.99564	1Hr-UO
Putative ets-domain lacking	Rhipicephalus pulchellus	Arthropoda	2e-19	Sterile alpha motif/pointed	39874	2.89437	1Hr-UO
hypothetical protein BRAFLDRAFT_82927	Branchiostoma floridae	Chordata	6e-119	Sugar transporter	241972	2.76586	1Hr-UO
Sprouty2	Monodelphis domestica	Chordata	5e-29	Sprouty domain	29671	2.75254	1Hr-UO
hypothetical protein LOC100635696	Amphimedon queenslandica	Porifera	1e-13	Calponin homology domain; actin-binding domain	100701	2.74972	1Hr-UO
hypothetical protein Npun_R4714	Nostoc punctiforme	Bacteria	6e-36	ATP Grasp 4 superfamily	210729	2.70573	1Hr-UO
calcium/calmodulin-dependent protein kinase type II	Limulus polyphemus	Arthropoda	1e-72	Serine/threonine protein kinase	51603	2.59952	1Hr-UO
solute carrier family 25 member 36-A	Oreochromis niloticus	Chordata	1e-74	Mitochondrial carrier protein	237112	2.55979	1Hr-UO
equistatin precursor	Actinia equina	Cnidaria	2e-56	Thyroglobulin type I repeats	107376	2.52213	1Hr-UO
ras-related protein Rab-30	Strongylocentrotus purpuratus	Echinodermata	2e-54	Ras small GTPase	234362	2.50635	1Hr-UO
AP endonuclease, putative	Ixodes scapularis	Arthropoda	5e-121	AP endonuclease, family 2	129329	-3.08588	1Hr-UO
activin protein	Branchiostoma floridae	Chordata	6e-41	Inhibin, alpha subunit, TGF-beta superfamily	124360	-2.69594	1Hr-UO
cyclin-D-binding Myb transcription factor 1	Rattus norvegicus	Chordata	4e-23	Myb, DNA-binding, SANT superfamily	244074	-2.56571	1Hr-UO
hypothetical protein BRAFLDRAFT_85477	Branchiostoma floridae	Chordata	8e-07	SAM superfamily	214767	-2.52982	1Hr-UO
Zinc finger SWIM domain-containing protein	Ascaris suum	Nematoda	0.48	N / A	245498	-2.52212	1Hr-UO
hypothetical protein	Oryctolagus cuniculus	Chordata	5e-89	Isoprenoid Biosynthesis enzymes	122732	-2.51686	1Hr-UO

## Sheet: 4Hr-Adult
4 Hour vs. Adult
NCBI BlastP - Gene Prediction	BlastHit Organism	Animal Group	E-Value	Nv JGI Description - Conserved domain	Nv Protein ID	Fold Change	Comparison
BTB/POZ domain-containing protein KCTD7	Crassostrea gigas	Mollusca	1e-19	Voltage-gated potassium channel activity	6742	6.86982	4Hr-Adult
hypothetical protein LOC100558278	Anolis carolinensis	Chordata	3e-16	N / A	226082	6.46926	4Hr-Adult
hypothetical protein BRAFLDRAFT_233687	Branchiostoma floridae	Chordata	2e-17	Rhodopsin-like GPCR superfamily	128258	6.20559	4Hr-Adult
conserved hypothetical protein - Pugilist dominant	Culex quinquefasciatus	Arthropoda	5e-23	Dynein Heavy Chain	146594	5.92707	4Hr-Adult
similar to Mucin-1 precursor (MUC-1)	Ectocarpus siliculosus	Algae	4e-25	Mucin-like precursor - COG3889	74775	5.7157	4Hr-Adult
similar to predicted protein	Ciona intestinalis	Chordata	1e-29	Sugar transporter - MFS superfamily	115506	5.68163	4Hr-Adult
uncharacterized protein LOC576840, partial	Strongylocentrotus purpuratus	Echinodermata	9e-12	Gag polyprotein - DUF1759	224899	5.57851	4Hr-Adult
transmembrane protease, serine 8 (intestinal)	Mus musculus	Chordata	7e-49	Peptidase - Tryp_SPc superfamily	112683	4.90408	4Hr-Adult
calumenin-B-like	Oreochromis niloticus	Chordata	4e-78	Calcium-binding - EF-hand superfamily	86027	4.814	4Hr-Adult
Uromodulin	Dicentrarchus labrax	Chordata	4e-15	Uromodulin - glycoprotein	39872	4.58975	4Hr-Adult
hypothetical protein	Hydra magnipapillata	Cnidaria	2e-25	Proline rich glycoprotein - PTZ00395	49540	4.47629	4Hr-Adult
thiosulfate sulfurtransferase KAT	Anoplopoma fimbria	Chordata	4e-23	Rhodanese superfamily	127536	4.40219	4Hr-Adult
Wnt-2 protein precursor	Aplysia californica	Mollusca	2e-133	Secreted growth factor Wnt2 protein	242584	4.36757	4Hr-Adult
unnamed protein product	Mus musculus	Chordata	0.19	Cytochrome C heme-binding site	109867	4.30263	4Hr-Adult
hypothetical protein CaO19.63	Candida albicans	Fungi	2e-16	TNFR/CD27/30/40/95 cysteine-rich region	84204	4.27428	4Hr-Adult
hypothetical protein BRAFLDRAFT_245431	Branchiostoma floridae	Chordata	8e-17	SAM superfamily	135081	4.27342	4Hr-Adult
similar to predicted protein	Hydra magnipapillata	Cnidaria	0	BCCT transporter - Plac8 Superfamily	238796	4.23713	4Hr-Adult
uncharacterized protein LOC100889978	Strongylocentrotus purpuratus	Echinodermata	1e-56	Ig superfamily	242463	4.21531	4Hr-Adult
maltase-glucoamylase, intestinal	Xenopus (Silurana) tropicalis	Chordata	3e-13	N / A	140434	3.84986	4Hr-Adult
uncharacterized protein LOC588535	Strongylocentrotus purpuratus	Echinodermata	1e-09	N / A	213521	3.84707	4Hr-Adult
hypothetical protein GYMC61_2389	Geobacillus sp. Y412MC61	Bacteria	1e-09	N / A	207236	3.83599	4Hr-Adult
mothers against decapentaplegic homolog 4 (SMAD4)	Ornithorhynchus anatinus	Chordata	6e-60	Dwarfin protein - MH1 superfamily	18576	3.81687	4Hr-Adult
hypothetical protein BRAFLDRAFT_137021	Branchiostoma floridae	Chordata	6e-64	N / A	114548	3.75162	4Hr-Adult
similar to C33E10.6	Hydra magnipapillata	Cnidaria	3e-86	N / A	219646	3.69322	4Hr-Adult
hypothetical protein BRAFLDRAFT_227736	Branchiostoma floridae	Chordata	3e-42	Thrombospondin-1 superfamily	126298	3.67217	4Hr-Adult
collagen alpha-6(VI) chain-like	Xenopus (Silurana) tropicalis	Chordata	2e-44	Von Willebrand factor type A	207953	3.66018	4Hr-Adult
uncharacterized protein LOC100939189, partial	Pongo abelii	Chordata	2e-28	4Fe-4S ferredoxin, iron-sulfur binding	101894	3.61148	4Hr-Adult
similar to predicted protein	Hydra magnipapillata	Cnidaria	1e-101	Hydrolase - PRK13478	244396	3.58127	4Hr-Adult
bicaudal C homolog 1-like	Saccoglossus kowalevskii	Hemichordata	7e-59	KH II superfamily	135116	3.56688	4Hr-Adult
DNA repair and recombination protein PIF1	Dictyostelium fasciculatum	Slime Mold	0.002	Peptidase aspartic - Pepsin superfamily	220191	3.56598	4Hr-Adult
deleted in malignant brain tumors 1 protein-like, partial	Strongylocentrotus purpuratus	Echinodermata	2e-11	Speract/scavenger receptor - SRCR superfamily	57580	3.51685	4Hr-Adult
Tctex1 domain containing 1-like	Saccoglossus kowalevskii	Hemichordata	6e-30	TcTex-1 superfamily	128908	3.49254	4Hr-Adult
similar to Mucin-1 precursor (MUC-1) (Polymorphic epithelial mucin)	Ectocarpus siliculosus	Algae	4e-23	Mucin-like precursor	71696	3.48098	4Hr-Adult
CAD protein-like	Strongylocentrotus purpuratus	Echinodermata	0	Carbamoyl-phosphate synthase	222280	3.44151	4Hr-Adult
conserved hypothetical protein	Culex quinquefasciatus	Arthropoda	5e-31	Dynein Heavy Chain	103832	3.40831	4Hr-Adult
similar to predicted protein	Hydra magnipapillata	Cnidaria	1e-45	Metallopeptidase - ZnMc superfamily	85528	3.4041	4Hr-Adult
hypothetical protein GCWU000324_03034	Kingella oralis	Bacteria	0.013	N / A	224421	3.39788	4Hr-Adult
maltase-glucoamylase, intestinal	Xenopus (Silurana) tropicalis	Chordata	2e-17	N / A	224255	3.39413	4Hr-Adult
hypothetical protein Tb11.1300	Trypanosoma brucei	Bacteria	4e-38	glycoprotein	156526	3.37795	4Hr-Adult
hypothetical protein BRAFLDRAFT_177472	Branchiostoma floridae	Chordata	5e-44	EGF-Ca superfamily	125483	3.345	4Hr-Adult
putative porin-like	Saccoglossus kowalevskii	Hemichordata	2e-58	Whey acidic protein superfamily	113727	3.33732	4Hr-Adult
erythrocyte membrane protein 3	Plasmodium falciparum	Protozoa	7e-33	Von Willebrand factor type A	207973	3.33404	4Hr-Adult
similar to C33E10.6	Hydra magnipapillata	Cnidaria	2e-92	N / A	215774	3.33217	4Hr-Adult
novel KRAB box and zinc finger, C2H2 type domain protein	Mus musculus	Chordata	0	Zn-finger, C2H2 type	201626	3.32878	4Hr-Adult
reverse transcriptase	Thecla betulae	Arthropoda	1e-09	RT-like superfamily	103904	3.29116	4Hr-Adult
hypothetical protein BRAFLDRAFT_85597	Branchiostoma floridae	Chordata	1e-42	Synaptojanin, Syja_N superfamily	224712	3.28886	4Hr-Adult
hypothetical protein	Saccoglossus kowalevskii	Hemichordata	5e-117	DUF21 and CBS-Pair superfamily	219848	3.26156	4Hr-Adult
conserved hypothetical protein	Culex quinquefasciatus	Arthropoda	4e-24	N / A	118408	3.2563	4Hr-Adult
Ras-like without CAAX 1-like	Saccoglossus kowalevskii	Hemichordata	3e-39	Ras GTPase, P-Loop NTPase	72442	3.24848	4Hr-Adult
hypothetical protein Sbal195_1572	Shewanella baltica	Bacteria	0.007	N / A	245419	3.20602	4Hr-Adult
G protein-coupled receptor 177-like	Saccoglossus kowalevskii	Hemichordata	2e-174	MIG14 - Wnt binding superfamily	100430	3.20538	4Hr-Adult
G-protein coupled octopamine receptor, putative-like	Saccoglossus kowalevskii	Hemichordata	1e-19	Rhodopsin-like GPCR superfamily	207526	3.20215	4Hr-Adult
hypothetical protein TcasGA2_TC005269	Tribolium castaneum	Arthropoda	0.0003	Zn-finger, CCHC type	221400	3.19275	4Hr-Adult
similar to matrix metalloproteinase 14	Hydra magnipapillata	Cnidaria	2e-61	Metallopeptidase, ZnMc superfamily	61733	3.18539	4Hr-Adult
hypothetical protein BRAFLDRAFT_90332	Branchiostoma floridae	Chordata	7e-11	Von Willebrand factor type A	226014	3.16314	4Hr-Adult
ubiquitin-like modifier-activating enzyme 1	Saccoglossus kowalevskii	Hemichordata	4e-34	UBA/THIF-type NAD/FAD binding fold	69055	3.16109	4Hr-Adult
hypothetical protein	Candida glabrata	Fungi	1e-08	N / A	198957	3.1575	4Hr-Adult
steroid 17-alpha-hydroxylase/17,20 lyase	Oncorhynchus mykiss	Chordata	7e-88	Cytochrome P450, CypX superfamily	230060	3.14835	4Hr-Adult
hypothetical protein BRAFLDRAFT_172661	Branchiostoma floridae	Chordata	2e-32	Speract/scavenger receptor, SRCR superfamily	89435	3.13135	4Hr-Adult
hypothetical protein SINV_12066	Solenopsis invicta	Arthropoda	7e-09	Zn-finger	244866	3.10976	4Hr-Adult
endonuclease/reverse transcriptase	Branchiostoma floridae	Chordata	2e-18	RT-like superfamily	6290	3.1	4Hr-Adult
hypothetical protein BRAFLDRAFT_118665	Branchiostoma floridae	Chordata	2e-51	Thyroglobulin superfamily	1387	3.09177	4Hr-Adult
pedal peptide precursor protein	Helix lucorum	Mollusca	7e-37	N / A	111222	3.09067	4Hr-Adult
similar to polydom	Hydra magnipapillata	Cnidaria	4e-64	Von Willebrand factor type A	202841	3.09006	4Hr-Adult
vMMP-Lio1	Liophis poecilogyrus	Chordata	1e-25	MMP - Fibronectin 2 superfamily	92494	3.07005	4Hr-Adult
collagen alpha-1(XXII) chain-like	Anolis carolinensis	Chordata	6e-11	Von Willebrand factor type A	152691	3.06314	4Hr-Adult
hypothetical protein Bsph_2142	Lysinibacillus sphaericus	Bacteria	0.0007	N / A	223314	3.05963	4Hr-Adult
endonuclease/reverse transcriptase	Branchiostoma floridae	Chordata	7e-10	N / A	122171	3.05527	4Hr-Adult
Hypothetical protein CBG22994	Caenorhabditis briggsae	Nematoda	1e-83	N / A	41408	3.04549	4Hr-Adult
matrilin-3	Tetraodon nigroviridis	Chordata	5e-13	Von Willebrand factor type A	27435	3.03683	4Hr-Adult
hypothetical protein LOC100003687	Danio rerio	Chordata	1e-08	COG3889	210821	3.02876	4Hr-Adult
Protein of unknown function	Lactobacillus sp.	Bacteria	0.13	N / A	246658	3.02813	4Hr-Adult
hypothetical protein	Plasmodium berghei	Protozoa	2e-30	N / A	135406	3.02404	4Hr-Adult
conserved hypothetical protein	Culex quinquefasciatus	Arthropoda	6e-34	Dynein Heavy Chain	73566	3.01833	4Hr-Adult
hypothetical protein Bm1_57470	Brugia malayi	Nematoda	3e-33	Mucin-precursor	52227	3.00205	4Hr-Adult
LYR motif-containing protein 5	Taeniopygia guttata	Chordata	5e-34	Complex 1 LYR protein	177835	2.9868	4Hr-Adult
Unknown - no blast hit	-	-	-	N / A	144299	2.98534	4Hr-Adult
chymotrypsin-like protease CTRL-1-like	Danio rerio	Chordata	7e-22	Peptidase S1	107554	2.97848	4Hr-Adult
CAD protein	Danio rerio	Chordata	0	CAD-DHOase superfamily	189113	2.95746	4Hr-Adult
similar to predicted protein	Hydra magnipapillata	Cnidaria	7e-56	Phosphoglycerate mutase, Sulfatase superfamily	155148	2.95611	4Hr-Adult
5'-nucleotidase/2' 3'-cyclic phosphodiesterase and related esterases	Epulopiscium sp.	Bacteria	1e-25	N / A	4263	2.94694	4Hr-Adult
integrin alpha 1	Acropora millepora	Cnidaria	6e-167	Integrins alpha chain	196726	2.93803	4Hr-Adult
hypothetical protein BRAFLDRAFT_210234	Branchiostoma floridae	Chordata	3e-50	EGF-like calcium superfamily	139161	2.93588	4Hr-Adult
solute carrier family 25	Taeniopygia guttata	Chordata	1e-88	Mitochondrial carrier protein superfamily	170407	2.93377	4Hr-Adult
hypothetical protein BRAFLDRAFT_128105	Branchiostoma floridae	Chordata	4e-123	N / A	213772	2.9225	4Hr-Adult
hypothetical protein LOC100700692	Oreochromis niloticus	Chordata	0.003	N / A	218084	2.91343	4Hr-Adult
hypothetical protein Tb11.1300	Trypanosoma brucei	Bacteria	5e-40	N / A	137937	2.91264	4Hr-Adult
uncharacterized protein LOC593916	Strongylocentrotus purpuratus	Echinodermata	9e-29	Retropepsin superfamily	200919	2.91003	4Hr-Adult
karyopherin alpha 3	Branchiostoma floridae	Chordata	4e-80	Arm superfamily	6722	2.89215	4Hr-Adult
probable E3 ubiquitin-protein ligase HERC1-like	Strongylocentrotus purpuratus	Echinodermata	7e-16	RCC1 superfamily	225502	2.8808	4Hr-Adult
uncharacterized protein LOC315324	Rattus norvegicus	Chordata	7e-15	Keratin type II	221973	2.86908	4Hr-Adult
uncharacterized protein LOC100888907	Strongylocentrotus purpuratus	Echinodermata	6e-18	TTKRSYEDQ superfamily	214480	2.86838	4Hr-Adult
similar to predicted protein	Hydra magnipapillata	Cnidaria	6e-97	DUF1879 superfamily	239675	2.85675	4Hr-Adult
predicted protein-like	Saccoglossus kowalevskii	Hemichordata	3e-33	Glutamine repeat protein	213082	2.85355	4Hr-Adult
hypothetical protein BRAFLDRAFT_94132	Branchiostoma floridae	Chordata	4e-31	E-class P450, CypX superfamily	225046	2.85308	4Hr-Adult
hypothetical protein PTSG_06860	Salpingoeca sp.	Choanoflagellida	4e-05	Zn-finger, C2H2 type	219972	2.8395	4Hr-Adult
hypothetical protein LOC408826	Apis mellifera	Arthropoda	2e-13	Dystroglycan repeat, cadherin-like superfamily	225987	2.83711	4Hr-Adult
similar to Matrix metalloproteinase-19	Hydra magnipapillata	Cnidaria	1e-41	Zinc dependant metalloendopeptidase	143297	2.83229	4Hr-Adult
Hypothetical protein CBG24990	Caenorhabditis briggsae	Nematoda	7e-28	N / A	42330	2.83224	4Hr-Adult
similar to predicted protein	Hydra magnipapillata	Cnidaria	3e-49	Fibropellin, EGF-like calcium-binding	43761	2.83145	4Hr-Adult
hypothetical protein BRAFLDRAFT_220998	Branchiostoma floridae	Chordata	7e-55	EGF-like calcium-binding	131116	2.82724	4Hr-Adult
unnamed protein product	Trypanosoma congolense	Protozoa	5e-28	N / A	43273	2.82663	4Hr-Adult
retroviral-like aspartic protease 1-like	Monodelphis domestica	Chordata	0.0002	Peptidase A2A, retrovirus	210043	2.82623	4Hr-Adult
uncharacterized protein LOC588535	Strongylocentrotus purpuratus	Echinodermata	6e-84	DDE-4 superfamily	43795	2.8241	4Hr-Adult
GMP synthase [glutamine-hydrolyzing]-like	Callithrix jacchus	Chordata	6e-48	GMP synthase superfamily, C-terminal	5416	2.82171	4Hr-Adult
putative secreted esterase	Plesiocystis pacifica	Bacteria	8e-21	FG-Gap superfamily	203954	2.82134	4Hr-Adult
similar to dynein heavy chain isotype 7B, partial	Ciona intestinalis	Chordata	0	AAA Atpase	224037	2.81493	4Hr-Adult
5-hydroxytryptamine receptor 2A-like, partial	Meleagris gallopavo	Chordata	7e-11	Rhodopsin-like GPCR superfamily, 7tm_1	212533	2.80681	4Hr-Adult
RNA-directed DNA polymerase from mobile element jockey	Strongylocentrotus purpuratus	Echinodermata	4e-20	Exon-Endonuclease-Phosphatase (EEP) superfamily	221533	2.80459	4Hr-Adult
hypothetical protein PTSG_10280	Salpingoeca sp.	Fungi	6e-42	Leucine-rich repeats ribonuclease inhibitor subfamily	137581	2.80386	4Hr-Adult
hypothetical protein LNTAR_25495	Lentisphaera araneosa	Bacteria	5e-35	N / A	144246	2.79659	4Hr-Adult
hypothetical protein TRIADDRAFT_61890	Trichoplax adhaerens	Placozoa	5e-72	SPRY superfamily	211483	2.7965	4Hr-Adult
rRNA-processing protein FCF1-like protein	Crassostrea gigas	Mollusca	1e-16	7tm_1, Rhodopsin-like GPCR superfamily	206698	2.79648	4Hr-Adult
unnamed protein product	Trypanosoma congolense	Protozoa	6e-23	N / A	21420	2.77688	4Hr-Adult
transformation/transcription domain-associated protein	Saccoglossus kowalevskii	Hemichordata	1e-28	N / A	206729	2.7694	4Hr-Adult
hypothetical protein EAG_01376	Camponotus floridanus	Arthropoda	5e-05	Dynein Heavy Chain	144322	2.76472	4Hr-Adult
similar to predicted protein	Hydra magnipapillata	Cnidaria	6e-10	N / A	241766	2.76226	4Hr-Adult
hypothetical protein	Amblyomma maculatum	Arthropoda	2e-59	Histone H2A	148947	2.74527	4Hr-Adult
uncharacterized protein K02A2.6-like	Xenopus (Silurana) tropicalis	Chordata	3e-10	RETRotransposon-like	98326	2.74375	4Hr-Adult
hypothetical protein PANDA_002394	Ailuropoda melanoleuca	Chordata	1e-83	Transcription initiation factor IID	129189	2.74307	4Hr-Adult
putative senescence-associated protein	Pisum sativum	Plantae	3e-102	N / A	73957	2.74269	4Hr-Adult
hypothetical protein VITU9109_01872	Vibrio tubiashii	Bacteria	3e-10	Aerolysin superfamily	239031	2.74199	4Hr-Adult
neurogenic locus notch protein homolog	Amphimedon queenslandica	Porifera	6e-147	EGF-like calcium-binding	61268	2.74104	4Hr-Adult
TPR and ankyrin repeat-containing protein 1	Equus caballus	Chordata	2e-15	N / A	224016	2.74037	4Hr-Adult
synaptic vesicle 2-related protein	Xenopus (Silurana) tropicalis	Chordata	1e-91	Protein kinase	111000	2.73528	4Hr-Adult
uncharacterized protein	Strongylocentrotus purpuratus	Echinodermata	1e-43	Carbohydrate kinase, Exon-Endonuclease-Phosphatase	52268	2.73269	4Hr-Adult
hypothetical protein	Trichomonas vaginalis	Protozoa	1e-12	Exon-Endonuclease-Phosphatase	207577	2.72531	4Hr-Adult
calcium response factor	Mus musculus	Chordata	8e-91	Amyotrophic lateral sclerosis	242075	2.72222	4Hr-Adult
thrombospondin-1	Crassostrea gigas	Mollusca	3e-26	Thrombospondin-1 superfamily	120076	2.72183	4Hr-Adult
similar to hCG2039474	Taeniopygia guttata	Chordata	1e-11	7tm_1, Rhodopsin-like GPCR superfamily	207906	2.71626	4Hr-Adult
hypothetical protein BRAFLDRAFT_234952	Branchiostoma floridae	Chordata	3e-41	Thrombospondin-1 superfamily	121678	2.70707	4Hr-Adult
hypothetical protein	Trypanosoma cruzi	Protozoa	8e-106	N / A	61177	2.70243	4Hr-Adult
DEAH box polypeptide 15	Mustela putorius	Chordata	4e-85	DEAD-box helicase	151083	2.70065	4Hr-Adult
hypothetical protein CGI_10015106	Crassostrea gigas	Mollusca	0.001	N / A	217077	2.69787	4Hr-Adult
probable aggregation factor core protein MAFp3, isoform C	Lyngbya sp.	Bacteria	3e-29	Calx-beta superfamily	224548	2.69762	4Hr-Adult
Hemicentin-1	Crassostrea gigas	Mollusca	3e-22	Thrombospondin-1 superfamily	9250	2.69505	4Hr-Adult
TPA: putative tyrosine recombinase	Lytechinus variegatus	Echinodermata	2e-10	DNA breaking-rejoining enzymes, C-terminal	220149	2.68224	4Hr-Adult
hypothetical protein IscW_ISCW023204	Ixodes scapularis	Arthropoda	1e-25	Zn-finger-like, PHD finger	18566	2.67266	4Hr-Adult
hypothetical protein TRIADDRAFT_25111	Trichoplax adhaerens	Placozoa	6e-32	Trypsin-like serine protease, Peptidase S1	3218	2.67251	4Hr-Adult
hypothetical protein HMPREF9178_1786	Streptococcus mitis	Bacteria	2e-10	N / A	210077	2.66576	4Hr-Adult
protein phosphatase 1, regulatory subunit 3D-like	Saccoglossus kowalevskii	Hemichordata	5e-31	CBM_21 superfamily	198145	2.66489	4Hr-Adult
hypothetical protein BRAFLDRAFT_145601	Branchiostoma floridae	Chordata	2e-50	E-class P450, CYPX superfamily	13146	2.66406	4Hr-Adult
CG10910	Drosophila melanogaster	Arthropoda	1e-60	N / A	113107	2.66138	4Hr-Adult
predicted protein-like, partial	Saccoglossus kowalevskii	Hemichordata	3e-109	N / A	200720	2.65635	4Hr-Adult
hypothetical protein BRAFLDRAFT_68938	Branchiostoma floridae	Chordata	0	ATPase, E1-E2 type	94473	2.65633	4Hr-Adult
hypothetical protein BRAFLDRAFT_247636	Branchiostoma floridae	Chordata	1e-12	N / A	209629	2.65484	4Hr-Adult
carbohydrate sulfotransferase 10, isoform CRA_a	Mus musculus	Chordata	6e-20	N / A	80538	2.65287	4Hr-Adult
hypothetical protein	Trypanosoma cruzi	Protozoa	3e-36	N / A	71525	2.65139	4Hr-Adult
predicted protein-like	Saccoglossus kowalevskii	Hemichordata	1e-101	Zn-finger, C2H2 type	89609	2.64858	4Hr-Adult
Rhodopsin, GQ-coupled	Crassostrea gigas	Mollusca	3e-28	7tm_4, Rhodopsin-like GPCR superfamily	25137	2.64773	4Hr-Adult
axonemal dynein light chain domain-containing protein 1	Strongylocentrotus purpuratus	Echinodermata	3e-17	N / A	217275	2.64511	4Hr-Adult
LOW QUALITY PROTEIN: hemicentin-1	Gallus gallus	Chordata	1e-24	Immunoglobulin C-2 Type	143804	2.6418	4Hr-Adult
Dentin matrix acidic phosphoprotein 1 precursor	Perkinsus marinus	Protozoa	1e-12	N / A	199535	2.64166	4Hr-Adult
calx-beta domain-containing protein	Acaryochloris marina	Bacteria	2e-07	Calx-beta superfamily	216895	2.63769	4Hr-Adult
uncharacterized protein LOC100890271	Strongylocentrotus purpuratus	Echinodermata	0.014	N / A	123604	2.6299	4Hr-Adult
uncharacterized protein LOC582631	Strongylocentrotus purpuratus	Echinodermata	2e-29	Spectrin repeats superfamily	222349	2.62399	4Hr-Adult
RETRotransposon-like family member	Saccoglossus kowalevskii	Hemichordata	4e-28	N / A	215250	2.62106	4Hr-Adult
predicted protein-like, coiled coiled domain	Saccoglossus kowalevskii	Hemichordata	0	Cytochrome c heme-binding site	168814	2.62086	4Hr-Adult
uncharacterized protein LOC101047526	Saimiri boliviensis	Chordata	1e-19	N / A	197717	2.62081	4Hr-Adult
hypothetical protein SINV_12000	Solenopsis invicta	Arthropoda	8e-10	DDE-4 superfamily	220449	2.61895	4Hr-Adult
T-complex protein 1 subunit eta	Crassostrea gigas	Mollusca	1e-44	Chaperonin superfamily	224660	2.61708	4Hr-Adult
intersectin-1 isoform ITSN-l	Macaca mulatta	Chordata	8e-84	SH3 superfamily, Rho / Gef superfamily	143432	2.61599	4Hr-Adult
conserved hypothetical protein	Pediculus humanus	Arthropoda	4e-06	SUMO/Sentrin/Ubl1, Peptidase_C48	212612	2.61552	4Hr-Adult
hypothetical protein TRIADDRAFT_25179	Trichoplax adhaerens	Placozoa	7e-77	Acute myeloid leukemia 1 protein (AML 1)/Runt	129231	2.61442	4Hr-Adult
mothers against decapentaplegic homolog 4 (SMAD4)	Ornithorhynchus anatinus	Chordata	8e-50	Dwarfin protein, MH1 superfamily	116293	2.61418	4Hr-Adult
hypothetical protein LOC100707133	Oreochromis niloticus	Chordata	4e-06	RT-like superfamily	106729	2.60879	4Hr-Adult
vomeronasal type-2 receptor 26	Xenopus (Silurana) tropicalis	Chordata	6e-20	N / A	92028	2.60841	4Hr-Adult
netrin receptor DCC-like	Sus scrofa	Chordata	9e-08	Immunoglobulin superfamily	232982	2.60831	4Hr-Adult
hypothetical protein PANDA_020078	Ailuropoda melanoleuca	Chordata	3e-49	N / A	92234	2.60817	4Hr-Adult
ES/130-related protein	Homo sapiens	Chordata	1e-53	PRK12678	7402	2.60434	4Hr-Adult
uncharacterized protein DKFZp434B061	Xenopus (Silurana) tropicalis	Chordata	4e-57	N / A	100754	2.60061	4Hr-Adult
hypothetical protein IscW_ISCW019551	Ixodes scapularis	Arthropoda	1e-13	Calcium-binding EF-hand	156502	2.59788	4Hr-Adult
hypothetical protein LOC100491747	Xenopus (Silurana) tropicalis	Chordata	6e-39	N / A	221748	2.59753	4Hr-Adult
hypothetical protein BRAFLDRAFT_223734	Branchiostoma floridae	Chordata	6e-17	TLD superfamily	248843	2.59407	4Hr-Adult
ATP-binding cassette transporter	Papilio xuthus	Arthropoda	4e-27	ABC transporter, P-loop NTPase	27936	2.592	4Hr-Adult
hypothetical protein RO3G_07279	Rhizopus delemar	Fungi	5e-25	N / A	224626	2.58796	4Hr-Adult
neurogenic locus notch protein homolog	Amphimedon queenslandica	Porifera	0	EGF-like calcium-binding	50817	2.58432	4Hr-Adult
Sushi, von Willebrand factor type A, EGF and pentraxin	Bombus terrestris	Arthropoda	4e-14	Laminin G superfamily	200166	2.58288	4Hr-Adult
similar to predicted protein	Hydra magnipapillata	Cnidaria	1e-26	N / A	153619	2.58049	4Hr-Adult
polyprotein-like, partial	Saccoglossus kowalevskii	Hemichordata	4e-15	N / A	127563	2.58007	4Hr-Adult
tolloid-like protein 1 precursor	Gallus gallus	Chordata	0	EGF-like calcium-binding, Zinc metalloprotease	166027	2.56836	4Hr-Adult
membrane-associated ring finger (C3HC4)	Mus musculus	Chordata	1e-54	N / A	222092	2.56519	4Hr-Adult
hypothetical protein TRIADDRAFT_35120	Trichoplax adhaerens	Placozoa	6e-53	EGF-like calcium-binding	84176	2.56505	4Hr-Adult
dynein heavy chain 8, axonemal	Strongylocentrotus purpuratus	Echinodermata	0	AAA ATPase, P-loop NTPase	59988	2.56096	4Hr-Adult
uncharacterized protein LOC736356	Pan troglodytes	Chordata	1e-41	N / A	16989	2.55654	4Hr-Adult
hypothetical protein BRAFLDRAFT_140421	Branchiostoma floridae	Chordata	1e-67	Lysyl oxidase, SRCR superfamily	118215	2.55594	4Hr-Adult
hypothetical protein LOC100489553	Xenopus (Silurana) tropicalis	Chordata	2e-09	N / A	137379	2.54499	4Hr-Adult
uncharacterized protein LOC578280	Strongylocentrotus purpuratus	Echinodermata	5e-89	N / A	45685	2.54389	4Hr-Adult
multiple banded antigen	Ureaplasma urealyticum	Bacteria	1e-59	N / A	94236	2.54171	4Hr-Adult
hypothetical protein LOC100487073	Xenopus (Silurana) tropicalis	Chordata	5e-42	N / A	2953	2.54021	4Hr-Adult
red fluorescent GFP-like protein	Porites porites	Cnidaria	4e-40	Green Fluorescent Protein	2767	2.53956	4Hr-Adult
hypothetical protein HMPREF9374_3865	Desmospora sp.	Bacteria	4e-34	N / A	109677	2.53891	4Hr-Adult
similar to YTH domain containing 1	Hydra magnipapillata	Cnidaria	9e-32	YTH superfamily	223056	2.53826	4Hr-Adult
hypothetical protein SNOG_04768	Phaeosphaeria nodorum	Fungi	8e-57	PHA03378	123343	2.53743	4Hr-Adult
hypothetical protein	Saccoglossus kowalevskii	Hemichordata	2e-157	Cytochrome c heme-binding site, ankyrin repeats	51069	2.53699	4Hr-Adult
uncharacterized protein LOC100892674	Strongylocentrotus purpuratus	Echinodermata	9e-31	DUF1759	216537	2.5353	4Hr-Adult
hyosophorin	Cyprinus carpio	Chordata	1e-63	N / A	2017	2.53516	4Hr-Adult
RNA-directed DNA polymerase from mobile element jockey	Strongylocentrotus purpuratus	Echinodermata	1e-17	RT-like superfamily	64334	2.53457	4Hr-Adult
Apical endosomal glycoprotein	Crassostrea gigas	Mollusca	9e-17	Coagulation factor 5/8, TLD domain, MAM superfamily	222825	2.52938	4Hr-Adult
alpha-2-macroglobulin	Haliplanella lineata	Cnidaria	0	Alpha-2-macroglobulin	11150	2.52537	4Hr-Adult
uncharacterized protein C9orf84 homolog	Saimiri boliviensis	Chordata	1e-14	Myb, DNA-binding MPH1	216292	2.52532	4Hr-Adult
mKIAA1371 protein-like	Mus musculus	Chordata	8e-161	Ribosomal protein S2	133886	2.52458	4Hr-Adult
hypothetical protein Aaci_0148	Alicyclobacillus acidocaldarius	Bacteria	6e-49	N / A	3805	2.51988	4Hr-Adult
G-protein coupled receptor family C group 6 member A	Oreochromis niloticus	Chordata	1e-16	GPCR, metabotropic glutamate receptor	28047	2.5172	4Hr-Adult
neurotrimin - vascular cell adhesion protein 1	Homo sapiens	Chordata	2e-08	Immunoglobulin superfamily	222456	2.51459	4Hr-Adult
Limkain b1	Homo sapiens	Chordata	4e-85	LabA, Limkain-B1	84031	2.51369	4Hr-Adult
hypothetical protein Epulo_07418	Epulopiscium sp.	Bacteria	3e-07	N / A	208453	2.51262	4Hr-Adult
predicted protein	Saccoglossus kowalevskii	Hemichordata	9e-14	N / A	207204	2.51157	4Hr-Adult
aromatic hydrocarbon receptor	Homo sapiens	Chordata	1e-45	PAS superfamily, HLH superfamily	130163	2.51048	4Hr-Adult
hypothetical protein DICPUDRAFT_81815	Dictyostelium purpureum	Protozoa	5e-22	N / A	209425	2.50911	4Hr-Adult
hypothetical protein BRAFLDRAFT_217335	Branchiostoma floridae	Chordata	1e-30	N / A	11719	2.5008	4Hr-Adult
toxin 2-4 precursor	Anemonia viridis	Cnidaria	3e-17	Anenome neurotoxin, toxin-4 superfamily	113105	-12.7838	4Hr-Adult
toxin 2-4 precursor	Anemonia viridis	Cnidaria	3e-17	Anenome neurotoxin, toxin-4 superfamily	113210	-12.3163	4Hr-Adult
toxin 2-4 precursor	Anemonia viridis	Cnidaria	3e-17	Anenome neurotoxin, toxin-4 superfamily	113108	-11.5834	4Hr-Adult
toxin 2-4 precursor	Anemonia viridis	Cnidaria	3e-17	Anenome neurotoxin, toxin-4 superfamily	113065	-11.4024	4Hr-Adult
hypothetical protein	Burkholderia pseudomallei	Bacteria	0.13	N / A	248019	-8.43996	4Hr-Adult
hypothetical protein THAOC_19937	Thalassiosira oceanica	Plantae	1e-08	P-loop NTPase	216909	-6.47162	4Hr-Adult
hypothetical protein CHLREDRAFT_112949	Chlamydomonas reinhardtii	Plantae	4e-27	Zinc-binding domain - several pairs of CxxC motifs	80734	-5.64273	4Hr-Adult
hypothetical protein WIV_gp111	Wiseana iridescent	Virus	8e-13	DUF2738	224378	-5.63747	4Hr-Adult
Hepatic leukemia factor	Crassostrea gigas	Mollusca	7e-10	Basic-leucine zipper (bZIP) transcription factor	80243	-5.53206	4Hr-Adult
P13	Spodoptera litura nucleopolyhedrovirus II	Virus	1e-38	Glycosyl transferase	207283	-5.4909	4Hr-Adult
hypothetical protein BRAFLDRAFT_237339	Branchiostoma floridae	Chordata	5e-57	N / A	167250	-5.46124	4Hr-Adult
hypothetical protein UU5_09222	Rhodanobacter sp.	Bacteria	0.023	N / A	98287	-5.3721	4Hr-Adult
peritrophic matrix protein 3 precursor	Tribolium castaneum	Arthropoda	6e-11	Chitin binding Peritrophin-A	121533	-5.32638	4Hr-Adult
heat shock transcription factor	Haliotis asinina	Mollusca	2e-59	Heat shock factor (HSF)-type, DNA-binding	86916	-5.31846	4Hr-Adult
peritrophin A	Papilio polytes	Arthropoda	9e-07	Chitin binding Peritrophin-A	198703	-5.24328	4Hr-Adult
hypothetical protein BRAFLDRAFT_205939	Branchiostoma floridae	Chordata	4e-90	EGF-like calcium-binding	113453	-5.23966	4Hr-Adult
putative phospholipase A2 precursor	Micrurus altirostris	Chordata	4e-22	Phospholipase A2	148607	-5.09352	4Hr-Adult
similar to Ras-related small GTPase	Tribolium castaneum	Arthropoda	2e-24	Ras GTPase (RAB)	105524	-4.94789	4Hr-Adult
hypothetical protein BRAFLDRAFT_237984	Branchiostoma floridae	Chordata	5e-117	TRAF type (TNF), MATH superfamily	22095	-4.91237	4Hr-Adult
suppressor of cytokine signaling 2	Gasterosteus aculeatus	Chordata	1e-29	SOCS protein, SH2 superfamily	93849	-4.86025	4Hr-Adult
hypothetical protein BRAFLDRAFT_240339	Branchiostoma floridae	Chordata	1e-30	Mab-21 superfamily	207511	-4.83351	4Hr-Adult
predicted protein	Arabidopsis lyrata	Plantae	1e-15	PHA03247	151718	-4.80443	4Hr-Adult
pentapeptide repeat-containing protein	Flavobacteriaceae bacterium	Bacteria	4.8	N / A	243100	-4.79134	4Hr-Adult
putative Kruppel-like factor 1	Daphnia pulex	Arthropoda	1e-24	Zn-finger, C2H2 type	84782	-4.7645	4Hr-Adult
similar to EGF-like domain containing protein	Hydra magnipapillata	Cnidaria	5e-18	Delta/Serrate/lag-2 (DSL) protein	89493	-4.65891	4Hr-Adult
Beta-Cardiotoxin, A Novel Three-Finger Cardiotoxin	Ophiophagus hannah	Chordata	0.003	N / A	212210	-4.64474	4Hr-Adult
cochlin	Oikopleura dioica	Chordata	7e-32	Von Willebrand factor type A	105672	-4.58836	4Hr-Adult
caspase-like	Strongylocentrotus purpuratus	Echinodermata	4e-41	Caspase-1, p20	53401	-4.57713	4Hr-Adult
hypothetical protein BRAFLDRAFT_98619	Branchiostoma floridae	Chordata	6e-25	N / A	216910	-4.56592	4Hr-Adult
Neuropeptide FF receptor 2	Crassostrea gigas	Mollusca	2e-24	Rhodopsin-like GPCR superfamily	197632	-4.53255	4Hr-Adult
conserved hypothetical protein (NvHLX-e) antennipedia	Culex quinquefasciatus	Arthropoda	6e-18	Homeobox	58683	-4.53183	4Hr-Adult
Fos-B	Crassostrea ariakensis	Mollusca	4e-20	Fos transforming protein	232694	-4.47763	4Hr-Adult
tropomyosin	Crassostrea gigas	Mollusca	0.0005	N / A	243063	-4.44418	4Hr-Adult
alkaline phosphatase	uncultured bacterium	Bacteria	0.034	N / A	128520	-4.39388	4Hr-Adult
allograft inflammatory factor-1 related protein	Crassostrea gigas	Mollusca	1e-18	Calcium-binding EF-hand	98259	-4.36166	4Hr-Adult
type III restriction enzyme, res subunit	Staphylococcus aureus	Bacteria	3.1	N / A	244133	-4.32356	4Hr-Adult
ras-related and estrogen-regulated growth inhibitor	Mus musculus	Chordata	7e-23	Ras GTPase, P-loop NTPase	38315	-4.31625	4Hr-Adult
pantetheinase	Branchiostoma floridae	Chordata	1e-123	Nitrilase/cyanide hydratase & apolipoprotein N-acyltransferase	210344	-4.31395	4Hr-Adult
interferon regulatory factor 2	Danio rerio	Chordata	2e-33	Interferon regulatory factor	92283	-4.28577	4Hr-Adult
proline rich antigen 2	Clonorchis sinensis	Platyhelminthes	5e-38	PHA03378	62716	-4.28021	4Hr-Adult
snail-2 (NvSnailB)	Acropora millepora	Cnidaria	6e-77	Zn-finger, C2H2 type	236363	-4.25814	4Hr-Adult
hypothetical protein PTSG_05576	Salpingoeca sp.	Choanoflagellida	1e-26	SOUL superfamily - Heme binding protein	209255	-4.24861	4Hr-Adult
similar to HyTSR1 protein	Hydra magnipapillata	Cnidaria	3e-17	Thrombospondin-1 superfamily	208719	-4.19456	4Hr-Adult
rhysin2/deltex3-a protein	Ciona intestinalis	Chordata	4e-58	DeltexC superfamily	103563	-4.19318	4Hr-Adult
hypothetical protein TRIADDRAFT_9287	Trichoplax adhaerens	Placozoa	4e-21	Basic-leucine zipper (bZIP) transcription factor	114346	-4.08157	4Hr-Adult
Unknown - no blast hit	-	-	-	-	246240	-4.08137	4Hr-Adult
hypothetical protein BRAFLDRAFT_63867	Branchiostoma floridae	Chordata	9e-35	N / A	247680	-4.03717	4Hr-Adult
uncharacterized protein LOC100889857	Strongylocentrotus purpuratus	Echinodermata	6e-07	N / A	239198	-4.01254	4Hr-Adult
hypothetical protein BRAFLDRAFT_100979	Branchiostoma floridae	Chordata	2e-16	DUF19	240016	-3.96953	4Hr-Adult
hypothetical protein MAA_05931	Metarhizium anisopliae	Fungi	1.6	N / A	241284	-3.9681	4Hr-Adult
Gelsolin-like protein 1, actin-modulator	Lumbricus terrestris	Annelida	3e-31	Gelsolin - Actin depolymerization factor	241728	-3.94998	4Hr-Adult
Muscle-specific protein 20	Crassostrea gigas	Mollusca	2e-33	Calponin homology domain; actin-binding domain	239764	-3.9495	4Hr-Adult
valyl-tRNA synthetase	Pseudomonas sp.	Bacteria	9e-177	nucleotidyl transferase, Anticodon-binding of valyl tRNA synthetases	3316	-3.93497	4Hr-Adult
scavenger receptor cysteine-rich type 1 protein M130-like	Amphimedon queenslandica	Porifera	2e-19	Speract/scavenger receptor	9501	-3.93443	4Hr-Adult
hypothetical protein BRAFLDRAFT_99723	Branchiostoma floridae	Chordata	0	RNA-directed RNA polymerase	70181	-3.93379	4Hr-Adult
hypothetical protein LOC100331538	Danio rerio	Chordata	1e-29	N / A	98785	-3.91609	4Hr-Adult
mucin-like peritrophin	Aedes aegypti	Arthropoda	4e-23	Chitin binding Peritrophin-A	53627	-3.87885	4Hr-Adult
hypothetical protein LOC100565234	Anolis carolinens	Chordata	0.006	N / A	200587	-3.8362	4Hr-Adult
similar to predicted protein	Hydra magnipapillata	Cnidaria	4e-20	Chitin binding Peritrophin-A	224063	-3.79608	4Hr-Adult
transcription factor PaxD (NvPaxD2)	Acropora millepora	Cnidaria	7e-61	Paired box protein	119149	-3.73541	4Hr-Adult
hypothetical protein DAPPUDRAFT_48454	Daphnia pulex	Arthropoda	9e-55	Ubiquitin	131035	-3.71345	4Hr-Adult
amylopullulanase	Lactobacillus plantarum	Bacteria	4e-45	PTZ00121	224345	-3.70121	4Hr-Adult
hypothetical protein BRAFLDRAFT_216292	Branchiostoma floridae	Chordata	8e-30	Coagulation factor 5/8 type	122214	-3.70026	4Hr-Adult
transcription factor Maf-like	Oreochromis niloticus	Chordata	3e-11	Basic-leucine zipper (bZIP) transcription factor	18367	-3.69814	4Hr-Adult
Unknown - no blast hit	-	-	-	-	241424	-3.68571	4Hr-Adult
hypothetical protein LOC100163848	Acyrthosiphon pisum	Arthropoda	4e-19	Nucleo_P87	18391	-3.66345	4Hr-Adult
poly(A) RNA polymerase GLD2	Mus musculus	Chordata	5e-40	PAP/25A core	205899	-3.66227	4Hr-Adult
b-cell receptor CD22-like	Danio rerio	Chordata	7e-13	Immunoglobulin C-2 Type	213889	-3.65439	4Hr-Adult
DEAD/DEAH box helicase factory	Malus x domestica	Plantae	3e-11	P-Loop NTPase	77702	-3.6432	4Hr-Adult
Ets variant gene 6; TEL oncogene	Homo sapiens	Chordata	3e-26	HSF/ETS, DNA-binding	29806	-3.63175	4Hr-Adult
novel protein (zgc:158392)	Danio rerio	Chordata	3e-08	Death domain superfamily	95803	-3.62477	4Hr-Adult
similar to BCL2-associated athanogene 4	Taeniopygia guttata	Chordata	8e-12	Apoptosis regulator Bcl-2 protein, BAG	238008	-3.61599	4Hr-Adult
hypothetical protein BRAFLDRAFT_69120	Branchiostoma floridae	Chordata	3e-29	Zona pellucida superfamily	210662	-3.61346	4Hr-Adult
predicted protein	Pediculus humanus corporis	Arthropoda	4e-64	Calcium-binding EF-hand	118898	-3.58848	4Hr-Adult
netrin receptor UNC5C-like	Oreochromis niloticus	Chordata	6e-30	Thrombospondin-1, ZU5, Death domain	239810	-3.57242	4Hr-Adult
hypothetical protein TcasGA2_TC014831	Tribolium castaneum	Arthropoda	4e-40	N / A	52111	-3.52975	4Hr-Adult
sensory box/GGDEF domain/EAL domain protein	Neptuniibacter caesariensis	Bacteria	1e-105	PAS-associated, Class III nucleotidyl cyclases	225972	-3.51417	4Hr-Adult
hypothetical protein BRAFLDRAFT_63863	Branchiostoma floridae	Chordata	2e-23	P-loop NTPase	240574	-3.50417	4Hr-Adult
NFX1-type zinc finger-containing protein 1	Branchiostoma floridae	Chordata	0	Zn-finger, NF-X1 type	20000	-3.49996	4Hr-Adult
hypothetical protein LOC100639357	Amphimedon queenslandica	Porifera	2e-24	P-loop NTPase	208361	-3.49523	4Hr-Adult
cystine/glutamate transporter-like	Takifugu rubripes	Chordata	4e-28	Amino acid/polyamine transporter I	153144	-3.481	4Hr-Adult
Hemolysin-type calcium-binding region	Saccoglossus kowalevskii	Hemichordata	3e-16	N / A	26573	-3.43907	4Hr-Adult
hypothetical protein	Pseudomonas mendocina	Bacteria	5e-97	Yip1 superfamily	225644	-3.43703	4Hr-Adult
Wzy	Escherichia coli	Bacteria	1.4	N / A	246971	-3.42874	4Hr-Adult
hypothetical protein BRAFLDRAFT_106560	Branchiostoma floridae	Chordata	0	Peptidase, eukaryotic cysteine peptidase active site	244806	-3.42204	4Hr-Adult
solute carrier organic anion transporter family member 4A1	Canis lupus	Chordata	2e-131	Organic anion transporter polypeptide (OATP)	11296	-3.41379	4Hr-Adult
similar to sugar transporter	Tribolium castaneum	Arthropoda	8e-71	MFS superfamily, Sugar transporter superfamily	211167	-3.40092	4Hr-Adult
nonmuscle myosin heavy chain (NMHC)	Ornithorhynchus anatinus	Chordata	1e-10	CDC37_N superfamily	244570	-3.39709	4Hr-Adult
hypothetical protein BRAFLDRAFT_88988	Branchiostoma floridae	Chordata	5e-131	MACPF superfamily	196264	-3.39675	4Hr-Adult
pancreatic lipase-related protein	Mizuhopecten yessoensis	Mollusca	9e-50	Lipase	46495	-3.38809	4Hr-Adult
hypothetical protein BRAFLDRAFT_152201	Branchiostoma floridae	Chordata	9e-28	D-galactoside/L-rhamnose binding SUEL lectin	124712	-3.38525	4Hr-Adult
gelsolin	Schistosoma japonicum	Platyhelminthes	4e-18	Gelsolin, actin binding	204381	-3.3824	4Hr-Adult
hypothetical protein BRAFLDRAFT_117197	Branchiostoma floridae	Chordata	3e-64	P-loop NTPase	218210	-3.38223	4Hr-Adult
Hypothetical protein CBG22662	Caenorhabditis briggsae	Nematoda	1e-52	SMC_Prok_B	196975	-3.37461	4Hr-Adult
TBC domain-containing protein kinase-like protein	Branchiostoma floridae	Chordata	1e-21	Rhodopsin-like GPCR superfamily	224981	-3.37293	4Hr-Adult
conserved hypothetical protein	Ixodes scapularis	Arthropoda	3e-18	Tolloid superfamily	219700	-3.35824	4Hr-Adult
hypothetical protein BRAFLDRAFT_106563	Branchiostoma floridae	Chordata	6e-109	ubiquitin superfamily, terd-like superfamily	244805	-3.3564	4Hr-Adult
transcription factor MafG	Gallus gallus	Chordata	1e-20	Maf transcription factor, musculoaponeurotic fibrosarcoma oncogene	86952	-3.35429	4Hr-Adult
hypothetical protein BRAFLDRAFT_63867	Branchiostoma floridae	Chordata	6e-13	N / A	247679	-3.33597	4Hr-Adult
CUB/zona pellucida-like domains 1-like protein	Epinephelus coioides	Chordata	1e-13	Zona pellucida superfamily	220488	-3.3207	4Hr-Adult
e3 ubiquitin-protein ligase DTX3L-like	Amphimedon queenslandica	Porifera	5e-35	DeltexC superfamily	151378	-3.29727	4Hr-Adult
Unknown - no blast hit	-	-	-	-	246318	-3.29603	4Hr-Adult
hypothetical protein BRAFLDRAFT_107293	Branchiostoma floridae	Chordata	3e-09	N / A	214859	-3.29468	4Hr-Adult
Krueppel-like factor 2	Anolis carolinensis	Chordata	2e-24	Zn-finger, C2H2 type	154925	-3.28676	4Hr-Adult
hypothetical protein BRAFLDRAFT_126778	Branchiostoma floridae	Chordata	7e-26	CBM-21 superfamily	242705	-3.27229	4Hr-Adult
hypothetical protein CGI_10000144	Crassostrea gigas	Mollusca	8e-85	P-loop NTPase	138752	-3.27107	4Hr-Adult
hypothetical protein SynWH7803_0495	Synechococcus sp.	Bacteria	0.035	N / A	248398	-3.2628	4Hr-Adult
hypothetical protein BRAFLDRAFT_98229	Branchiostoma floridae	Chordata	6e-66	N / A	245520	-3.23611	4Hr-Adult
tenebrosin-C-like	Oreochromis niloticus	Chordata	0.005	N / A	242539	-3.20956	4Hr-Adult
two component transcriptional regulator	Delftia acidovorans	Bacteria	2e-53	Response regulator receiver	222006	-3.19873	4Hr-Adult
hypothetical protein BRAFLDRAFT_75675	Branchiostoma floridae	Chordata	1e-39	Guanylate-binding protein, P-loop NTPase	239807	-3.19818	4Hr-Adult
mitochondrial antiviral signaling	Danio rerio	Chordata	6e-08	Death domain superfamily	95567	-3.19188	4Hr-Adult
1,8-cineole synthase, chloroplastic	Salvia officinalis	Plantae	6.5	N / A	244917	-3.09029	4Hr-Adult
interferon regulatory factor 1	Takifugu rubripes	Chordata	7e-43	Interferon regulatory factor	141683	-3.0849	4Hr-Adult
glutathione S-transferase omega-1 isoform 2	Gallus gallus	Chordata	6e-53	Glutathione S-transferase, omega-class	202412	-3.0816	4Hr-Adult
Malonyl CoA-acyl carrier protein transacylase	Crocosphaera watsonii	Bacteria	2e-16	N / A	222862	-3.07474	4Hr-Adult
DNA polymerase	Entamoeba histolytica	Protozoa	2e-28	DNA polymerase type-II	64666	-3.05354	4Hr-Adult
stearoyl-CoA desaturase 1b	Sparus aurata	Chordata	6e-127	Fatty acid desaturase	24362	-3.04092	4Hr-Adult
hypothetical protein BRAFLDRAFT_113702	Branchiostoma floridae	Chordata	3e-110	Uricase, T-fold superfamily	175574	-3.03438	4Hr-Adult
similar to conserved hypothetical protein	Tribolium castaneum	Arthropoda	7e-06	K+ channel, ion transport superfamily	114751	-3.02926	4Hr-Adult
hypothetical protein BRAFLDRAFT_217140	Branchiostoma floridae	Chordata	5e-51	Lim superfamily	132927	-3.0252	4Hr-Adult
ABC transporter G family member 14-like isoform	Acyrthosiphon pisum	Arthropoda	0	ABC Transporter, P-loop NTPase	103967	-3.02404	4Hr-Adult
putative ectodysplasin splice variant-8 exons	Gasterosteus aculeatus	Chordata	4e-10	Tumour necrosis factor subfamily	200879	-3.01952	4Hr-Adult
Rhesus blood group-associated A glycoprotein-like	Saccoglossus kowalevskii	Hemichordata	4e-106	Ammonium transport, Blood group Rhesus C/E and D polypeptide	115269	-3.01407	4Hr-Adult
putative flagellar hook-length control protein FliK	Cellvibrio sp.	Bacteria	4e-19	Flagellar hook-length control protein	226033	-3.00634	4Hr-Adult
isoamyl acetate-hydrolyzing esterase 1 homolog	Zonotrichia albicollis	Chordata	2e-56	Lipolytic enzyme, G-D-S-L, Isoamyl acetate hydrolase	89791	-3.00572	4Hr-Adult
beta gamma crystallin isoform 8	Montipora capitata	Cnidaria	2e-24	Crystal superfamily	206996	-2.98766	4Hr-Adult
conserved hypothetical protein	Neospora caninum	Protozoa	0.04	N / A	239340	-2.98746	4Hr-Adult
hypothetical protein BRAFLDRAFT_118038	Branchiostoma floridae	Chordata	9e-28	N / A	245778	-2.98265	4Hr-Adult
cytidine and dCMP deaminase domain-containing protein	Macaca mulatta	Chordata	6e-25	Cytidine/deoxycytidylate deaminase, zinc-binding region	198805	-2.97842	4Hr-Adult
Rh-related protein	Branchiostoma floridae	Chordata	2e-116	Ammonium transport, Blood group Rhesus C/E and D polypeptide	11915	-2.97202	4Hr-Adult
gamma-glutamyl hydrolase	Gallus gallus	Chordata	2e-62	Gat1 superfamily	230814	-2.96469	4Hr-Adult
3-oxoacyl-ACP reductase	Pseudomonas fulva	Bacteria	2e-121	Short-chain dehydrogenase/reductase SDR	156023	-2.95501	4Hr-Adult
similar to EGF-like domain containing protein	Hydra magnipapillata	Cnidaria	5e-89	Laminin-type EGF-like, DSL domain	60816	-2.94536	4Hr-Adult
Protein ZC239.14	Caenorhabditis elegans	Nematoda	8e-17	K+ channel tetramerisation, BTB superfamily	84870	-2.9417	4Hr-Adult
hypothetical protein DAPPUDRAFT_309832	Daphnia pulex	Arthropoda	3e-36	Sec14p-like lipid-binding domain	202715	-2.9361	4Hr-Adult
ras-related C3 botulinum toxin substrate 2	Amphimedon queenslandica	Porifera	4e-30	Ras GTPase	210228	-2.93213	4Hr-Adult
morn domain repeat protein	Ichthyophthirius multifiliis	Protozoa	7e-22	Morn superfamily	171979	-2.92938	4Hr-Adult
hypothetical protein BN5_00673	Pseudomonas pseudoalcaligenes	Bacteria	8e-166	Bacterial regulatory protein, LysR	222070	-2.92781	4Hr-Adult
resistin-like	Loxodonta africana	Chordata	2e-15	Resistin	206222	-2.9213	4Hr-Adult
uncharacterized protein LOC100899798	Metaseiulus occidentalis	Arthropoda	2e-10	N / A	202181	-2.91976	4Hr-Adult
hypothetical protein NAEGRDRAFT_78681	Naegleria gruberi	Protozoa	3e-21	EGF domain	197168	-2.91943	4Hr-Adult
GK13554	Drosophila willistoni	Arthropoda	9e-68	PHA03247 domain	138797	-2.91528	4Hr-Adult
similar to predicted protein	Hydra magnipapillata	Cnidaria	2e-35	HPPA domain	226040	-2.90965	4Hr-Adult
ubiquitin-conjugating enzyme E2M-like	Saccoglossus kowalevskii	Hemichordata	2e-26	Ubiquitin-conjugating enzymes	131352	-2.90178	4Hr-Adult
dynein, light chain, roadblock-type	Callorhinchus milii	Chordata	3e-36	Rob1 LC7 superfamily	183927	-2.90076	4Hr-Adult
IgGFc-binding protein	Crassostrea gigas	Mollusca	1e-11	D-galactoside/L-rhamnose binding SUEL lectin	200279	-2.89331	4Hr-Adult
predicted protein-like	Saccoglossus kowalevskii	Hemichordata	7e-79	DUF4218	219740	-2.88351	4Hr-Adult
Tm7-1-6 G-protein coupled receptor	Acropora millepora	Cnidaria	4e-22	Rhodopsin-like GPCR superfamily	117891	-2.88084	4Hr-Adult
chitin deacetylase 1	Danaus plexippus	Arthropoda	3e-90	Polysaccharide deacetylase, CE4_CDA superfamily	247951	-2.87808	4Hr-Adult
major facilitator superfamily domain-containing protein 8	Trichinella spiralis	Nematoda	0.003	Major Facilitator Superfamily	201119	-2.86866	4Hr-Adult
similar to predicted protein	Hydra magnipapillata	Cnidaria	2e-23	Chitin binding superfamily	54175	-2.85714	4Hr-Adult
2'-5' oligoadenylate synthetase	Mus musculus	Chordata	4e-35	Nucleotidyltransferase (NT) domain, OAS1_C superfamily	241602	-2.85646	4Hr-Adult
PrpE protein	Neptuniibacter caesariensis	Bacteria	1e-170	AMP-dependent synthetase, Adenylate forming domain	48388	-2.85583	4Hr-Adult
hypothetical protein BRAFLDRAFT_82869	Branchiostoma floridae	Chordata	2e-19	Zn-finger, B-box	220813	-2.84827	4Hr-Adult
hypothetical protein	Ciona intestinalis	Chordata	0.001	CD20	243405	-2.84729	4Hr-Adult
Sodium/potassium/calcium exchanger 5	Crassostrea gigas	Mollusca	3e-64	Sodium/calcium exchanger membrane region	83881	-2.83572	4Hr-Adult
similar to predicted protein	Hydra magnipapillata	Cnidaria	6e-58	Chitin-binding, domain 3	209103	-2.83379	4Hr-Adult
neuronal pentraxin-1	Oreochromis niloticus	Chordata	4e-24	LamG superfamily	142117	-2.83259	4Hr-Adult
integrator complex subunit putative	Albugo laibachii	Algae	2.7	Antiport PotE	239150	-2.82604	4Hr-Adult
protein MB21D2	Monodelphis domestica	Chordata	1e-29	Mab21 Superfamily	218914	-2.82164	4Hr-Adult
dynein heavy chain 5, axonemal-like	Strongylocentrotus purpuratus	Echinodermata	6e-34	N / A	49135	-2.81674	4Hr-Adult
KpsF/GutQ family protein	Pseudomonas mendocina	Bacteria	9e-180	Sugar isomerase (SIS)	157171	-2.81566	4Hr-Adult
hypothetical protein BRAFLDRAFT_215099	Branchiostoma floridae	Chordata	2e-59	Ring, DeltexC superfamily	103789	-2.8138	4Hr-Adult
hypothetical protein MDA_GLEAN10007261	Myotis davidii	Chordata	4e-31	N / A	34585	-2.81053	4Hr-Adult
dicer 1	Mayetiola destructor	Arthropoda	9e-06	Ribonuclease III	201449	-2.80985	4Hr-Adult
conserved hypothetical protein	Oscillatoria species	Bacteria	1e-24	ATP Grasp 4 superfamily	243275	-2.80365	4Hr-Adult
ectonucleotide pyrophosphatase/phosphodiesterase family member 5	Danio rerio	Chordata	1e-67	Type I phosphodiesterase/nucleotide pyrophosphatase	106597	-2.80067	4Hr-Adult
meiosis expressed gene 1 protein	Strongylocentrotus purpuratus	Echinodermata	5e-38	PRK10936	237368	-2.80048	4Hr-Adult
cell division cycle 6 protein	Saccoglossus kowalevskii	Hemichordata	9e-160	AAA ATPase	80906	-2.79862	4Hr-Adult
similar to predicted protein	Hydra magnipapillata	Cnidaria	5e-24	N / A	242847	-2.79326	4Hr-Adult
hypothetical protein BRAFLDRAFT_279978	Branchiostoma floridae	Chordata	5e-138	Haem peroxidase, ARM superfamily	161307	-2.79312	4Hr-Adult
Hemagglutinin/amebocyte aggregation factor precursor	Salmo salar	Chordata	9e-26	N / A	118268	-2.7925	4Hr-Adult
hypothetical protein BRAFLDRAFT_275357	Branchiostoma floridae	Chordata	1e-80	Glutamine amidotransferase class-I	182128	-2.79107	4Hr-Adult
similar to meprin A	Hydra magnipapillata	Cnidaria	1e-59	Peptidase, metallopeptidases	62660	-2.789	4Hr-Adult
Tyrosine-protein kinase Src42A	Ascaris suum	Nematoda	2e-23	Serine/threonine protein kinase	87776	-2.78749	4Hr-Adult
hypothetical protein BRAFLDRAFT_62307	Branchiostoma floridae	Chordata	6e-56	NTP-Pase superfamily	93898	-2.78743	4Hr-Adult
hypothetical protein	Paramecium tetraurelia	Protozoa	7e-09	Tho2 superfamily	242327	-2.78651	4Hr-Adult
hypothetical protein BRAFLDRAFT_98740	Branchiostoma floridae	Chordata	9e-174	EGF-like calcium-binding	61301	-2.78641	4Hr-Adult
spermatogenesis-associated serine-rich protein 1	Strongylocentrotus purpuratus	Echinodermata	1e-25	N / A	217765	-2.78471	4Hr-Adult
hypothetical protein Spea_1872	Shewanella pealeana	Bacteria	1e-05	P-loop NTPase	210758	-2.78381	4Hr-Adult
ATPase	Pseudomonas protegens	Bacteria	4e-112	COG1485, ATPase	225943	-2.78298	4Hr-Adult
GP2 THP-like protein	Montipora capitata	Cnidaria	7e-36	N / A	203158	-2.78172	4Hr-Adult
Werner syndrome ATP-dependent helicase	Macaca mulatta	Chordata	1e-38	P-loop NTPase	138657	-2.77906	4Hr-Adult
2-isopropylmalate synthase	Delftia species	Bacteria	9e-66	DRE_TIM Metallolyase superfamily	78763	-2.76831	4Hr-Adult
hypothetical protein A1Q2_06085	Trichosporon asahii	Fungi	4e-18	Rhodopsin-like GPCR superfamily	222036	-2.76799	4Hr-Adult
probable E3 ubiquitin-protein ligase RNF217	Pan troglodytes	Chordata	2e-58	IBR superfamily	136943	-2.7657	4Hr-Adult
similar to predicted protein	Hydra magnipapillata	Cnidaria	7e-36	Basic-leucine zipper (bZIP) transcription factor, JUN superfamily	238589	-2.76051	4Hr-Adult
similar to predicted protein	Hydra magnipapillata	Cnidaria	1e-38	Ras GTPase, P-loop NTPase	5879	-2.75973	4Hr-Adult
hypothetical protein TRIADDRAFT_15474	Trichoplax adhaerens	Placozoa	4e-38	Hly-III related proteins	157704	-2.75799	4Hr-Adult
interferon regulatory factor 2	Danio rerio	Chordata	3e-38	Interferon regulatory factor	124291	-2.75197	4Hr-Adult
similar to predicted protein, partial	Hydra magnipapillata	Cnidaria	2e-108	Sulfatase superfamily	126527	-2.74897	4Hr-Adult
Histamine N-methyltransferase	Heterocephalus glaber	Chordata	1e-12	Methyltransferase domain	202302	-2.74714	4Hr-Adult
hypothetical protein BRAFLDRAFT_204550	Branchiostoma floridae	Chordata	5e-31	Coagulation factor 5/8 type, C-terminal, FA58C superfamily	113283	-2.74529	4Hr-Adult
hypothetical protein BRAFLDRAFT_98740	Branchiostoma floridae	Chordata	9e-175	EGF-like calcium-binding, Thrombomodulin	157742	-2.74481	4Hr-Adult
hypothetical protein BRAFLDRAFT_100697	Branchiostoma floridae	Chordata	6e-20	N / A	213468	-2.74477	4Hr-Adult
Uracil-DNA glycosylase	Crassostrea gigas	Mollusca	4e-117	Uracil-DNA glycosylase, not poxvirus	219712	-2.74238	4Hr-Adult
cell growth-regulating nucleolar protein	Monodelphis domestica	Chordata	0.001	N / A	245418	-2.72932	4Hr-Adult
C4-dicarboxylate-binding periplasmic protein	Pseudomonas pseudoalcaligenes	Bacteria	3e-164	Response regulator receiver, SBP Bac7 superfamily	223166	-2.72924	4Hr-Adult
peroxiredoxin HYR1	Colletotrichum higginsianum	Fungi	0.021	N / A	196919	-2.72022	4Hr-Adult
hypothetical protein BRAFLDRAFT_123481	Branchiostoma floridae	Chordata	0.069	N / A	246674	-2.71286	4Hr-Adult
IRF2 protein	Bos taurus	Chordata	6e-50	Interferon regulatory factor	47103	-2.71268	4Hr-Adult
secreted protein, acidic, cysteine-rich-like	Saccoglossus kowalevskii	Hemichordata	2e-21	Calcium-binding EF-hand, KAZAL_FS superfamily	196727	-2.71093	4Hr-Adult
hypothetical protein	Hydra magnipapillata	Cnidaria	3e-23	Zn-finger, C2H2 type	216952	-2.71035	4Hr-Adult
RING finger protein 213	Canis lupus	Chordata	0	AAA ATPase	239505	-2.70391	4Hr-Adult
hypothetical protein BRAFLDRAFT_261932	Branchiostoma floridae	Chordata	3e-17	SOUL superfamily - Heme binding protein	223649	-2.69616	4Hr-Adult
hsp70-like protein	Marssonina brunnea	Fungi	5.4	N / A	241169	-2.69306	4Hr-Adult
Dicer Related Helicase family member (drh-1)	Saccoglossus kowalevskii	Hemichordata	3e-117	DEAD/DEAH box helicase	95706	-2.69002	4Hr-Adult
solute carrier family 43, member 2	Saccoglossus kowalevskii	Hemichordata	1e-39	MFS superfamily, Sugar transporter superfamily	243606	-2.68781	4Hr-Adult
RND family efflux transporter MFP subunit	Acidovorax ebreus	Bacteria	1.2		241147	-2.68433	4Hr-Adult
hypothetical protein BRAFLDRAFT_67254	Branchiostoma floridae	Chordata	2e-05	Coagulation factor 5/8 type, C-terminal	224200	-2.68332	4Hr-Adult
R-ras3 protein	Wuchereria bancrofti	Nematoda	6e-21	Ras GTPase, P-loop NTPase	204358	-2.67965	4Hr-Adult
uncharacterized protein LOC101165212	Oryzias latipes	Chordata	3e-07	N / A	123233	-2.67949	4Hr-Adult
hypothetical protein BRAFLDRAFT_99723	Branchiostoma floridae	Chordata	4e-148	RdRP superfamily	70204	-2.67509	4Hr-Adult
ly6/PLAUR domain-containing protein 3	Xenopus (Silurana) tropicalis	Chordata	0.0005	N / A	223588	-2.67305	4Hr-Adult
similar to Collagen alpha-1(XII) chain	Hydra magnipapillata	Cnidaria	3e-18	Chitin binding Peritrophin-A	214763	-2.66975	4Hr-Adult
tripartite motif-containing protein 45	Equus caballus	Chordata	2e-16	Zn-finger, B-box	217122	-2.66109	4Hr-Adult
DNA polymerase epsilon subunit 2	Strongylocentrotus purpuratus	Echinodermata	0	DNA polymerase epsilon subunit B	108175	-2.65775	4Hr-Adult
hypothetical protein SMB_G3331	Clostridium acetobutylicum	Bacteria	6e-27	N / A	44477	-2.65735	4Hr-Adult
hox1 - (Nematostella Anthox6)	Podocoryna carnea	Cnidaria	8e-25	Homeobox transcription factor	101740	-2.65187	4Hr-Adult
prion protein	Homo sapiens	Chordata	7e-19	N / A	151654	-2.6484	4Hr-Adult
Homeobox protein not2 (Nematostella EMXLX-Antp)	Crassostrea gigas	Mollusca	1e-25	Homeobox transcription factor	4795	-2.64722	4Hr-Adult
chromosome segregation protein SMC	Haloarcula marismortui	Bacteria	0.02	N / A	238986	-2.64369	4Hr-Adult
hemicentin-1-like	Oryzias latipes	Chordata	3e-11	Immunoglobulin C-2 Type	213890	-2.64264	4Hr-Adult
uncharacterized protein YMR196W	Amphimedon queenslandica	Porifera	0	Glyco-hydro 63 superfamily	243615	-2.6409	4Hr-Adult
hypothetical protein	Paramecium tetraurelia	Protozoa	6e-06	N / A	233363	-2.63742	4Hr-Adult
collagen alpha-1(XII) chain-like, partial	Meleagris gallopavo	Chordata	2e-34	Von Willebrand factor type A	133516	-2.63703	4Hr-Adult
hypothetical protein TRIVIDRAFT_10277, partial	Trichoderma virens	Fungi	3e-06	N / A	241736	-2.63484	4Hr-Adult
DIS3-like exonuclease 2-like	Oreochromis niloticus	Chordata	0.78	N / A	246824	-2.6335	4Hr-Adult
hypothetical protein	Ciona intestinalis	Chordata	0.0001	GPCR superfamily	204884	-2.63244	4Hr-Adult
lebercilin	Branchiostoma floridae	Chordata	5e-26	TMPIT superfamily	134245	-2.62364	4Hr-Adult
hypothetical protein TRIADDRAFT_30196	Trichoplax adhaerens	Placozoa	4e-46	ADP-ribose pyrophosphatase	205845	-2.62226	4Hr-Adult
KLTH0A00550p	Lachancea thermotolerans	Fungi	0.0003	N / A	246088	-2.61771	4Hr-Adult
hypothetical protein VOLCADRAFT_55562	Volvox carteri	Algae	1e-14	Allergen V5/Tpx-1 related, SCP superfamily	243143	-2.61752	4Hr-Adult
neuroligin-4, X-linked-like isoform 2	Cavia porcellus	Chordata	4e-88	Esterase/lipase/thioesterase	33439	-2.61236	4Hr-Adult
Ewsr1a protein	Danio rerio	Chordata	2.5	N / A	231834	-2.60527	4Hr-Adult
dopamine D1/beta receptor	Saccoglossus kowalevskii	Hemichordata	2e-47	Rhodopsin-like GPCR superfamily	204979	-2.60444	4Hr-Adult
long transient receptor potential channel 3	Homo sapiens	Chordata	0	Cation (not K+) channel	102167	-2.60395	4Hr-Adult
nucleotide-binding oligomerization domain containing 2	Saccoglossus kowalevskii	Hemichordata	3e-34	N / A	248790	-2.6032	4Hr-Adult
resistin-like beta	Sarcophilus harrisii	Chordata	2e-16	Resistin	242605	-2.60283	4Hr-Adult
cation channel sperm-associated protein 1	Strongylocentrotus purpuratus	Echinodermata	3e-48	Cation channel	79500	-2.60224	4Hr-Adult
Unknown	Homo sapiens	Chordata	2e-61	emp24/gp25L/p24	1628	-2.59743	4Hr-Adult
basic protein N23	Pinctada fucata	Mollusca	3e-33	N / A	88578	-2.59662	4Hr-Adult
unnamed protein product	Tetraodon nigroviridis	Chordata	7e-38	Serine/threonine protein kinase	96187	-2.58938	4Hr-Adult
Interferon-induced protein with tetratricopeptide repeats 5	Salmo salar	Chordata	0.0008	N / A	243102	-2.5876	4Hr-Adult
similar to predicted protein	Hydra magnipapillata	Cnidaria	3e-35	K+ channel, pore region	204963	-2.58131	4Hr-Adult
similar to Ras-related small GTPase	Tribolium castaneum	Arthropoda	1e-16	EGF-like calcium-binding	157486	-2.57918	4Hr-Adult
hypothetical protein BRAFLDRAFT_220897	Branchiostoma floridae	Chordata	1e-46	Ras GTPase	68421	-2.57802	4Hr-Adult
transmembrane protein 173	Oreochromis niloticus	Chordata	2e-32	Sting C superfamily	246111	-2.57374	4Hr-Adult
similar to predicted protein	Hydra magnipapillata	Cnidaria	4e-43	Chitin-binding, domain 3	207332	-2.57287	4Hr-Adult
LOW QUALITY PROTEIN: epithelial-stromal interaction protein 1	Loxodonta africana	Chordata	8e-08	N / A	243586	-2.57113	4Hr-Adult
hypothetical protein BRAFLDRAFT_63866	Branchiostoma floridae	Chordata	3e-19	N / A	222210	-2.56857	4Hr-Adult
TNF-receptor-associated factor 1	Hydractinia echinata	Cnidaria	5e-27	MATH superfamily, Tumor Necrosis Factor Receptor	141553	-2.56411	4Hr-Adult
BTB and MATH domain-containing protein 38	Ascaris suum	Nematoda	2e-15	BTB/POZ	202512	-2.56093	4Hr-Adult
GG13528	Drosophila erecta	Arthropoda	2e-11	N / A	55679	-2.55217	4Hr-Adult
PLA-6 precursor	Oxyuranus scutellatus	Chordata	7e-15	Phospholipase A2	39271	-2.54773	4Hr-Adult
hypothetical protein BRAFLDRAFT_124460	Branchiostoma floridae	Chordata	6e-21	Allergen V5/Tpx-1 related	120998	-2.54616	4Hr-Adult
putative otopetrin	Danaus plexippus	Arthropoda	3e-21	N / A	209418	-2.54611	4Hr-Adult
PREDICTED: uncharacterized protein LOC587358	Strongylocentrotus purpuratus	Echinodermata	7e-106	N / A	88924	-2.54429	4Hr-Adult
hypothetical protein BRAFLDRAFT_124305	Branchiostoma floridae	Chordata	6e-115	Leucine-rich repeat (LRR) protein	86402	-2.53975	4Hr-Adult
hypothetical protein TRIADDRAFT_23455	Trichoplax adhaerens	Placozoa	1e-12	Rhodopsin-like GPCR superfamily	209644	-2.53957	4Hr-Adult
hypothetical protein TRIADDRAFT_56947	Trichoplax adhaerens	Placozoa	3e-54	Cytochrome P450	202906	-2.53562	4Hr-Adult
PREDICTED: hypothetical protein LOC100633810	Amphimedon queenslandica	Porifera	1e-13	Serine/threonine protein kinase	214159	-2.53274	4Hr-Adult
peptidase S49	Tistrella mobilis	Bacteria	1e-60	Peptidase S49	218112	-2.53213	4Hr-Adult
PREDICTED: laforin-like	Monodelphis domestica	Chordata	2e-86	Dual specificity protein phosphatase	194103	-2.52994	4Hr-Adult
PREDICTED: similar to predicted protein	Hydra magnipapillata	Cnidaria	2e-08	Organic Anion Transporter Polypeptide (OATP) family	223690	-2.5291	4Hr-Adult
hypothetical protein CLOSTASPAR_00295	Clostridium asparagiforme	Bacteria	0.76	N / A	246108	-2.52894	4Hr-Adult
EF hand family protein	Tetrahymena thermophila	Protozoa	3e-39	Calcium-binding EF-hand	224568	-2.52508	4Hr-Adult
hypothetical protein FPSE_01834	Fusarium pseudograminearum	Fungi	0.16	N / A	245405	-2.52358	4Hr-Adult
PREDICTED: uncharacterized protein LOC100893701	Strongylocentrotus purpuratus	Echinodermata	1e-102	C-type lectin	134914	-2.52192	4Hr-Adult
Calmodulin	Crassostrea gigas	Mollusca	3e-95	Calcium-binding EF-hand	247953	-2.52189	4Hr-Adult
pyruvate carboxylase	Pseudomonas aeruginosa	Bacteria	6e-177	Carbamoyl-phosphate synthase L chain, ATP-binding	156960	-2.52102	4Hr-Adult
PREDICTED: hypothetical protein	Hydra magnipapillata	Cnidaria	5e-162	Bacterial alpha-L-rhamnosidase	210296	-2.51978	4Hr-Adult
two-component response regulator	Neptuniibacter caesariensis	Bacteria	2e-104	EAL, GGDEF	223892	-2.51955	4Hr-Adult
PREDICTED: poly ADP-ribose polymerase 12	Saccoglossus kowalevskii	Hemichordata	1e-28	ADP-Ribosyl superfamily	148990	-2.51833	4Hr-Adult
hypothetical protein THAOC_00792, partial	Thalassiosira oceanica	Algae	0.035	Pistil-specific extensin-like protein	211989	-2.51718	4Hr-Adult
PREDICTED: hypothetical protein	Saccoglossus kowalevskii	Hemichordata	5e-125	N / A	227643	-2.51695	4Hr-Adult
PREDICTED: predicted protein	Saccoglossus kowalevskii	Hemichordata	1e-44	N / A	211400	-2.51385	4Hr-Adult
PREDICTED: similar to predicted protein	Hydra magnipapillata	Cnidaria	8e-40	Amino acid-binding ACT	202012	-2.51361	4Hr-Adult
expressed hypothetical protein, roadblock	Trichoplax adhaerens	Placozoa	1e-25	N / A	185619	-2.51044	4Hr-Adult
unnamed protein product	Tetraodon nigroviridis	Chordata	8e-40	Sugar transporter superfamily	115717	-2.50992	4Hr-Adult
Forkhead box protein O4	Camponotus floridanus	Arthropoda	2e-14	Fork head transcription factor	150900	-2.50737	4Hr-Adult
PREDICTED: predicted protein	Saccoglossus kowalevskii	Hemichordata	3e-16	N / A	246830	-2.50575	4Hr-Adult
PREDICTED: IBR domain containing protein	Saccoglossus kowalevskii	Hemichordata	5e-20	N / A	149333	-2.5057	4Hr-Adult

## Sheet: 4Hr-UO
4 Hour vs. Adult
NCBI BlastP - Gene Prediction	BlastHit Organism	Animal Group	E-Value	Nv JGI Description - Conserved domain	Nv Protein ID	Fold Change	Comparison
integrin alpha 1	Acropora millepora	Cnidaria	6e-167	Integrins alpha chain	196726	8.71837	4Hr-UO
similar to predicted protein	Hydra magnipapillata	Cnidaria	6e-10	N / A	241766	7.22898	4Hr-UO
suppressor of tumorigenicity 14	Takifugu rubripes	Chordata	2e-49	Peptidase S1, chymotrypsin	112683	7.2003	4Hr-UO
hypothetical protein LOC100558278	Anolis carolinensis	Chordata	3e-16	N / A	226082	7.15143	4Hr-UO
steroid 17-alpha-hydroxylase/17,20 lyase	Oncorhynchus mykiss	Chordata	7e-88	Cytochrome P450, CypX superfamily	230060	5.84928	4Hr-UO
matrix metalloproteinase 24 preproprotein	Saccoglossus kowalevskii	Hemichordata	1e-111	Peptidase, metallopeptidases	32224	5.79641	4Hr-UO
Wnt-2 protein precursor	Aplysia californica	Mollusca	2e-133	Secreted growth factor Wnt2 protein	242584	5.16386	4Hr-UO
hypothetical protein BRAFLDRAFT_94132	Branchiostoma floridae	Chordata	4e-31	E-class P450, CypX superfamily	225046	5.02754	4Hr-UO
metalloproteinase inhibitor 4	Meleagris gallopavo	Chordata	2e-10	Tissue inhibitor of metalloproteinase	238195	4.90062	4Hr-UO
uncharacterized protein LOC576840, partial	Strongylocentrotus purpuratus	Echinodermata	9e-12	Gag polyprotein - DUF1759	224899	4.73375	4Hr-UO
calumenin-B	Oreochromis niloticus	Chordata	4e-78	Calcium-binding - EF-hand superfamily	86027	4.44756	4Hr-UO
G protein-coupled receptor 161	Bos taurus	Chordata	6e-26	Rhodopsin GPCR superfamily	140525	4.36562	4Hr-UO
monocarboxylate transporter 14	Bombus terrestris	Arthropoda	5e-27	The Major Facilitator Superfamily (MFS)	197876	4.29385	4Hr-UO
hypothetical protein BRAFLDRAFT_233687	Branchiostoma floridae	Chordata	2e-17	Rhodopsin GPCR superfamily	128258	4.22901	4Hr-UO
thiamine biosynthesis protein ThiH	Clostridium botulinum	Bacteria	0.18	N / A	248223	4.21278	4Hr-UO
rRNA-processing protein FCF1 protein	Crassostrea gigas	Mollusca	1e-16	Rhodopsin GPCR superfamily	206698	4.1032	4Hr-UO
maltase-glucoamylase, intestinal	Xenopus (Silurana) tropicalis	Chordata	2e-17	N / A	224255	4.01352	4Hr-UO
hypothetical protein TRIADDRAFT_25179	Trichoplax adhaerens	Placozoa	7e-77	Acute myeloid leukemia 1 protein (AML 1)/Runt	129231	3.85419	4Hr-UO
uncharacterized protein LOC588535	Strongylocentrotus purpuratus	Echinodermata	1e-09	N / A	213521	3.80965	4Hr-UO
similar to predicted protein	Hydra magnipapillata	Cnidaria	3e-138	Haloacid dehalogenase hydrolase	244396	3.80728	4Hr-UO
fibroblast growth factor 8b	Danio rerio	Chordata	6e-26	Interleukin 1/heparin-binding growth factor	25772	3.7925	4Hr-UO
conserved hypothetical protein - Pugilist dominant	Culex quinquefasciatus	Arthropoda	5e-23	Dynein Heavy Chain	146594	3.757	4Hr-UO
Sprouty2	Monodelphis domestica	Chordata	5e-29	Sprouty domain	29671	3.7451	4Hr-UO
predicted protein	Saccoglossus kowalevskii	Hemichordata	1e-13	N / A	207204	3.65361	4Hr-UO
similar to follistatin	Tribolium castaneum	Arthropoda	1e-63	Cytochrome c heme-binding site	141657	3.63321	4Hr-UO
maltase-glucoamylase, intestinal	Xenopus (Silurana) tropicalis	Chordata	3e-13	N / A	140434	3.62567	4Hr-UO
vascular endothelial growth factor	Podocoryna carnea	Cnidaria	5e-20	PDGF superfamily	232929	3.61327	4Hr-UO
similar to predicted protein	Hydra magnipapillata	Cnidaria	4e-26	DUF885	222586	3.58592	4Hr-UO
growth hormone secretagogue receptor type 1	Strongylocentrotus purpuratus	Echinodermata	3e-08	Rhodopsin GPCR superfamily	240047	3.48004	4Hr-UO
urokinase plasminogen activator surface receptor	Danio rerio	Chordata	1.4	N / A	240733	3.39182	4Hr-UO
erythrocyte membrane protein 3	Plasmodium falciparum	Protozoa	7e-33	Von Willebrand factor type A	207973	3.35563	4Hr-UO
reverse transcriptase	Thecla betulae	Arthropoda	1e-09	RT superfamily	103904	3.34939	4Hr-UO
uncharacterized protein LOC100889978	Strongylocentrotus purpuratus	Echinodermata	1e-56	Ig superfamily	242463	3.23332	4Hr-UO
TPA: contactin-associated protein 5	Monodelphis domestica	Chordata	2e-20	Coagulation factor 5/8 type, C-terminal	4946	3.21824	4Hr-UO
fibrillin-2	Amphimedon queenslandica	Porifera	8e-30	EGF calcium-binding, Cadherin	216996	3.21042	4Hr-UO
matrix metalloproteinase-16	Metaseiulus occidentalis	Arthropoda	1e-75	Peptidase M10A and M12B, matrixin and adamalysin	115839	3.20407	4Hr-UO
hypothetical protein BRAFLDRAFT_277775	Branchiostoma floridae	Chordata	4e-161	Fructose-2,6-bisphosphatase	172607	3.15403	4Hr-UO
vascular endothelial growth factor D	Strongylocentrotus purpuratus	Echinodermata	7e-19	Platelet-derived growth factor (PDGF)	239536	3.12997	4Hr-UO
Zinc Finger MYND-11 protein	Homo sapiens	Chordata	5e-64	Zn-finger, PHD finger	128202	3.09089	4Hr-UO
similar to hemicentin 1	Hydra magnipapillata	Cnidaria	7e-56	Von Willebrand factor type A	242345	3.06001	4Hr-UO
hypothetical protein LOC100635696	Amphimedon queenslandica	Porifera	1e-13	Calponin homology domain; actin-binding domain	100701	3.02888	4Hr-UO
similar to predicted protein	Hydra magnipapillata	Cnidaria	8e-29	Guanine-nucleotide dissociation stimulator, RhoGEF	219039	3.0264	4Hr-UO
neuropilin-2	Anolis carolinensis	Chordata	1e-38	Coagulation factor 5/8 type, C-terminal	239622	2.99077	4Hr-UO
conserved hypothetical protein	Culex quinquefasciatus	Arthropoda	5e-31	Dynein Heavy Chain	103832	2.97873	4Hr-UO
luteinizing hormone receptor	Capra hircus	Chordata	2e-13	Rhodopsin GPCR superfamily	83953	2.9682	4Hr-UO
similar to collagen, type XXIX, alpha 1	Hydra magnipapillata	Cnidaria	3e-22	Von Willebrand factor type A	207979	2.95001	4Hr-UO
hypothetical protein THAOC_07923	Thalassiosira oceanica	Algae	0.27	Cytochrome c heme-binding site	239119	2.94414	4Hr-UO
methyltransferase protein 7A	Loxodonta africana	Chordata	1e-55	Methyltransferase domain	105970	2.93818	4Hr-UO
endonuclease/reverse transcriptase	Branchiostoma floridae	Chordata	2e-18	RT superfamily	6290	2.92524	4Hr-UO
hypothetical protein LOC100489553	Xenopus (Silurana) tropicalis	Chordata	2e-09	N / A	137379	2.91797	4Hr-UO
similar to predicted protein	Hydra magnipapillata	Cnidaria	1e-14	WSC domain - carbohydrate binding	215762	2.8813	4Hr-UO
membrane-associated zinc metalloprotease	Wolbachia species	Bacteria	0.033	PDZ/DHR/GLGF	246125	2.85525	4Hr-UO
similar to Mucin 2 protein	Ciona intestinalis	Chordata	0.008	C-terminal cystine knot domain (CTCK)	244904	2.84131	4Hr-UO
Ras without CAAX 1	Saccoglossus kowalevskii	Hemichordata	3e-39	Ras GTPase, P-Loop NTPase	72442	2.83721	4Hr-UO
Putative ets-domain lacking	Rhipicephalus pulchellus	Arthropoda	2e-19	Sterile alpha motif/pointed	39874	2.832	4Hr-UO
similar to predicted protein	Hydra magnipapillata	Cnidaria	5e-130	DUF885	238722	2.82243	4Hr-UO
matrix metalloproteinase 24 preproprotein	Saccoglossus kowalevskii	Hemichordata	8e-120	Peptidase M10A and M12B, matrixin and adamalysin	83189	2.79864	4Hr-UO
putative sulfate transporter of the SLC26A11 family	Acropora tenuis	Cnidaria	0	Sulphate anion transporter	159544	2.79139	4Hr-UO
hypothetical protein SMB_G3331	Clostridium acetobutylicum	Bacteria	8e-20	Immunoglobin superfamily	214434	2.73825	4Hr-UO
beta-2 adrenergic receptor	Strongylocentrotus purpuratus	Echinodermata	2e-13	Rhodopsin GPCR superfamily	204115	2.73625	4Hr-UO
hypothetical protein CRE_20792	Caenorhabditis remanei	Nematoda	6e-17	Proteinase inhibitor, carboxypeptidase propeptide	160932	2.71871	4Hr-UO
hypothetical protein PAL_GLEAN10007871	Pteropus alecto	Chordata	2e-30	N / A	37123	2.7131	4Hr-UO
putative transcription factor Coe	Branchiostoma floridae	Chordata	0	Transcription factor COE	164975	2.69107	4Hr-UO
MMP-1 protein	Bos taurus	Chordata	4e-24	Peptidase M10A and M12B, matrixin and adamalysin	9831	2.67314	4Hr-UO
hypothetical protein BRAFLDRAFT_245431	Branchiostoma floridae	Chordata	8e-17	SAM superfamily	135081	2.66655	4Hr-UO
Flavin-containing monooxygenase 2	Branchiostoma floridae	Chordata	6e-133	Flavin-containing monooxygenase FMO, Rossmann domain	235461	2.64315	4Hr-UO
hypothetical protein BRAFLDRAFT_127164	Branchiostoma floridae	Chordata	1e-111	Protein of unknown function DUF6	162657	2.62306	4Hr-UO
egl nine 1 protein	Hemiscyllium ocellatum	Chordata	1e-70	Prolyl 4-hydroxylase, alpha subunit	88939	2.61748	4Hr-UO
5-hydroxytryptamine receptor 1D	Ornithorhynchus anatinus	Chordata	1e-11	Rhodopsin GPCR superfamily	215259	2.61476	4Hr-UO
netrin-1	Danio rerio	Chordata	0	Laminin-type EGF	118526	2.61319	4Hr-UO
PAPI I	Pacifastacus leniusculus	Arthropoda	2e-31	Kazal type serine protease inhibitors and follistatin domains	82884	2.61049	4Hr-UO
SoxE1	Acropora millepora	Cnidaria	1e-105	HMG1/2 (high mobility group) box	235335	2.60477	4Hr-UO
hypothetical protein AparD1_12219	Acinetobacter parvus	Bacteria	0.32	N / A	248896	2.59504	4Hr-UO
hypothetical protein SINV_12066	Solenopsis invicta	Arthropoda	7e-09	Zn-finger	244866	2.59274	4Hr-UO
hypothetical protein BRAFLDRAFT_65194	Branchiostoma floridae	Chordata	7e-19	N / A	246079	2.58452	4Hr-UO
basic protein N23	Pinctada fucata	Mollusca	3e-33	N / A	88758	2.57178	4Hr-UO
hypothetical protein LOC100570846	Acyrthosiphon pisum	Arthropoda	9e-07	N / A	213988	2.55674	4Hr-UO
fibroblast growth factor 20a	Oryzias latipes	Chordata	4e-15	Interleukin 1/heparin-binding growth factor	247007	2.53508	4Hr-UO
hCG1645741 - glycoprotein	Homo sapiens	Chordata	4e-27	N / A	142945	2.52422	4Hr-UO
hypothetical protein CGI_10005503	Crassostrea gigas	Mollusca	3e-09	N / A	208298	2.52011	4Hr-UO
chymotrypsin protease CTRL-1	Danio rerio	Chordata	7e-22	Peptidase S1	107554	2.51853	4Hr-UO
splA/ryanodine receptor domain and SOCS box	Saccoglossus kowalevskii	Hemichordata	2e-115	SOCS protein, C-terminal	166263	2.51151	4Hr-UO
pseudouridine synthase	Haliangium ochraceum	Bacteria	1e-09	N / A	125246	-3.60014	4Hr-UO
hypothetical protein LOC100565234	Anolis carolinensis	Chordata	0.006	N / A	200587	-3.16553	4Hr-UO
toxin-antitoxin system, toxin component, Bro family	Roseibium species	Bacteria	3e-26	Phage anti-repressor protein	226088	-2.9572	4Hr-UO
ZYRO0G14894p	Zygosaccharomyces rouxii	Fungi	1e-11	N / A	157021	-2.89332	4Hr-UO
hypothetical protein BRAFLDRAFT_117144	Branchiostoma floridae	Chordata	2e-178	Aminoacyl-tRNA synthetase, Cl- channel, voltage gated	126282	-2.85888	4Hr-UO
uncharacterized protein LOC588535	Strongylocentrotus purpuratus	Echinodermata	1e-23	N / A	205954	-2.80421	4Hr-UO
hypothetical protein PTSG_05576	Salpingoeca sp.	Choanoflagellida	1e-26	SOUL superfamily - Heme binding protein	209255	-2.74669	4Hr-UO
similar to phospholipase D	Tribolium castaneum	Arthropoda	0	Phospholipase D/Transphosphatidylase	164013	-2.65452	4Hr-UO
fibrocystin-L	Strongylocentrotus purpuratus	Echinodermata	0	IPT domain of Plexins and Cell Surface Receptors (PCSR)	40040	-2.64645	4Hr-UO
similar to Serine racemase	Ciona intestinalis	Chordata	4e-27	Pyridoxal-5'-phosphate-dependent enzyme, beta subunit	215088	-2.635	4Hr-UO
Retrovirus-related Pol polyprotein	Schistosoma japonicum	Platyhelminthes	3e-06	N / A	138000	-2.61043	4Hr-UO
chemotaxis protein histidine kinase protein	Pseudomonas fulva	Bacteria	4e-85	Hpt	225838	-2.59578	4Hr-UO
hypothetical protein BRAFLDRAFT_233441	Branchiostoma floridae	Chordata	6e-44	Coagulation factor 5/8 type	51398	-2.59227	4Hr-UO
protocadherin-16 - hedgling	Saimiri boliviensis	Chordata	3e-15	Cadherin	225923	-2.58606	4Hr-UO
Dioxygenase	Pseudomonas pseudoalcaligenes	Bacteria	6e-125	2-Nitropropane dioxygenase (NPD)	226068	-2.58158	4Hr-UO
similar to predicted protein	Hydra magnipapillata	Cnidaria	1e-35	Major intrinsic protein	4182	-2.57621	4Hr-UO
hypothetical protein DAPPUDRAFT_68512	Daphnia pulex	Arthropoda	2e-06	N / A	205738	-2.56464	4Hr-UO
ras-related and estrogen-regulated growth inhibitor	Mus musculus	Chordata	7e-23	Ras GTPase, P-loop NTPase	38315	-2.55728	4Hr-UO
Fos-B	Crassostrea ariakensis	Mollusca	4e-20	Fos transforming protein	232694	-2.55168	4Hr-UO
Neuropeptide FF receptor 2	Crassostrea gigas	Mollusca	2e-24	Rhodopsin GPCR superfamily	197632	-2.54139	4Hr-UO
hypothetical protein TRIADDRAFT_53596	Trichoplax adhaerens	Placozoa	2e-35	Cation (not K+) channel, TM region	224451	-2.53359	4Hr-UO
KpsF/GutQ family protein	Pseudomonas mendocina	Bacteria	9e-180	Sugar isomerase (SIS)	157171	-2.52883	4Hr-UO
monocarboxylate transporter	Culex quinquefasciatus	Arthropoda	8e-23	Major facilitator superfamily	109484	-2.5011	4Hr-UO

## Sheet: Complete Dataset
NCBI BlastP - Gene Prediction	BlastHit Organism		E-Value	Nv JGI Description - Conserved domain	Nv Protein ID	Fold Change	Comparison
similar to meprin A, beta	Hydra magnipapillata	Cnidaria	1e-45	Peptidase M, neutral zinc metallopeptidases, zinc-binding site	148396	13.7376	1Hr-Adult
hypothetical protein LOC100558278	Anolis carolinensis	Chordata	3e-16	N / A	226082	13.4263	1Hr-Adult
matrix metalloproteinase 24 preproprotein	Saccoglossus kowalevskii	Hemichordata	1e-111	Peptidase, metallopeptidases	32224	13.0281	1Hr-UO
hypothetical protein LOC100558278	Anolis carolinensis	Chordata	3e-16	N / A	226082	10.3407	1Hr-UO
hypothetical protein BRAFLDRAFT_245310	Branchiostoma floridae	Chordata	2e-22	Peptidase M, neutral zinc metallopeptidases	153186	10.0482	1Hr-Adult
maltase-glucoamylase, intestinal	Xenopus (Silurana) tropicalis	Chordata	2e-17	N / A	224255	9.27305	1Hr-Adult
integrin alpha 1	Acropora millepora	Cnidaria	6e-167	Integrins alpha chain	196726	8.71837	4Hr-UO
similar to predicted protein	Hydra magnipapillata	Cnidaria	6e-10	N / A	241766	7.22898	4Hr-UO
maltase-glucoamylase, intestinal	Xenopus (Silurana) tropicalis	Chordata	2e-17	N / A	224255	7.21622	1Hr-UO
suppressor of tumorigenicity 14	Takifugu rubripes	Chordata	2e-49	Peptidase S1, chymotrypsin	112683	7.2003	4Hr-UO
hypothetical protein LOC100558278	Anolis carolinensis	Chordata	3e-16	N / A	226082	7.15143	4Hr-UO
BTB/POZ domain-containing protein KCTD7	Crassostrea gigas	Mollusca	1e-19	Voltage-gated potassium channel activity	6742	6.86982	4Hr-Adult
hypothetical protein TRIADDRAFT_25137	Trichoplax adhaerens	Placozoa	2e-23	Fork head transcription factor	138488	6.67082	1Hr-Adult
hypothetical protein LOC100558278	Anolis carolinensis	Chordata	3e-16	N / A	226082	6.46926	4Hr-Adult
lacunin	Manduca sexta	Arthropoda	5e-13	N / A	242498	6.39617	1Hr-UO
hypothetical protein BRAFLDRAFT_233687	Branchiostoma floridae	Chordata	2e-17	Rhodopsin GPCR superfamily	128258	6.20559	4Hr-Adult
hypothetical protein LOC100489553	Xenopus (Silurana) tropicalis	Chordata	2e-09	N / A	137379	6.20088	1Hr-UO
Forkhead box protein O4	Camponotus floridanus	Arthropoda	2e-14	Fork head transcription factor	150900	6.11575	1Hr-Adult
conserved hypothetical protein - Pugilist dominant	Culex quinquefasciatus	Arthropoda	5e-23	Dynein Heavy Chain	146594	5.92707	4Hr-Adult
similar to meprin A, beta	Hydra magnipapillata	Cnidaria	1e-45	Peptidase M, neutral zinc metallopeptidases, zinc-binding site	148396	5.89499	1Hr-UO
steroid 17-alpha-hydroxylase/17,20 lyase	Oncorhynchus mykiss	Chordata	7e-88	Cytochrome P450, CypX superfamily	230060	5.84928	4Hr-UO
thiamine biosynthesis protein ThiH	Clostridium botulinum	Bacteria	0.18	N / A	248223	5.82454	1Hr-UO
matrix metalloproteinase 24 preproprotein	Saccoglossus kowalevskii	Hemichordata	1e-111	Peptidase, metallopeptidases	32224	5.79641	4Hr-UO
similar to Mucin-1 precursor (MUC-1)	Ectocarpus siliculosus	Algae	4e-25	Mucin precursor - COG3889	74775	5.7157	4Hr-Adult
similar to predicted protein	Ciona intestinalis	Chordata	1e-29	Sugar transporter - MFS superfamily	115506	5.68163	4Hr-Adult
similar to Mucin-1 precursor (MUC-1)	Ectocarpus siliculosus	Algae	4e-25	Mucin precursor - COG3889	74775	5.67153	1Hr-Adult
uncharacterized protein LOC576840, partial	Strongylocentrotus purpuratus	Echinodermata	9e-12	Gag polyprotein - DUF1759	224899	5.57851	4Hr-Adult
hypothetical protein LOC100489553	Xenopus (Silurana) tropicalis	Chordata	2e-09	N / A	137379	5.20301	1Hr-Adult
Wnt-2 protein precursor	Aplysia californica	Mollusca	2e-133	Secreted growth factor Wnt2 protein	242584	5.16386	4Hr-UO
hypothetical protein BRAFLDRAFT_94132	Branchiostoma floridae	Chordata	4e-31	E-class P450, CypX superfamily	225046	5.02754	4Hr-UO
Forkhead box protein O4	Camponotus floridanus	Arthropoda	2e-14	Fork head transcription factor	150900	4.9889	1Hr-UO
transmembrane protease, serine 8 (intestinal)	Mus musculus	Chordata	7e-49	Peptidase - Tryp_SPc superfamily	112683	4.90408	4Hr-Adult
metalloproteinase inhibitor 4	Meleagris gallopavo	Chordata	2e-10	Tissue inhibitor of metalloproteinase	238195	4.90062	4Hr-UO
calumenin-B	Oreochromis niloticus	Chordata	4e-78	Calcium-binding - EF-hand superfamily	86027	4.814	4Hr-Adult
hypothetical protein THAOC_07923	Thalassiosira oceanica	Algae	0.27	Cytochrome c heme-binding site	239119	4.74129	1Hr-UO
uncharacterized protein LOC576840, partial	Strongylocentrotus purpuratus	Echinodermata	9e-12	Gag polyprotein - DUF1759	224899	4.73375	4Hr-UO
Uromodulin	Dicentrarchus labrax	Chordata	4e-15	Uromodulin - glycoprotein	39872	4.58975	4Hr-Adult
hypothetical protein BRAFLDRAFT_245310	Branchiostoma floridae	Chordata	2e-22	Peptidase M, neutral zinc metallopeptidases	153186	4.53929	1Hr-UO
hypothetical protein	Hydra magnipapillata	Cnidaria	2e-25	Proline rich glycoprotein - PTZ00395	49540	4.47629	4Hr-Adult
calumenin-B	Oreochromis niloticus	Chordata	4e-78	Calcium-binding - EF-hand superfamily	86027	4.44756	4Hr-UO
beta,beta-carotene 9',10'-oxygenase	Oreochromis niloticus	Chordata	5e-105	Eubacterial ribosomal protein L10	170765	4.41065	1Hr-UO
thiosulfate sulfurtransferase KAT	Anoplopoma fimbria	Chordata	4e-23	Rhodanese superfamily	127536	4.40219	4Hr-Adult
Wnt-2 protein precursor	Aplysia californica	Mollusca	2e-133	Secreted growth factor Wnt2 protein	242584	4.36757	4Hr-Adult
G protein-coupled receptor 161	Bos taurus	Chordata	6e-26	Rhodopsin GPCR superfamily	140525	4.36562	4Hr-UO
hypothetical protein TRIADDRAFT_25179	Trichoplax adhaerens	Placozoa	7e-77	Acute myeloid leukemia 1 protein (AML 1)/Runt	129231	4.31806	1Hr-UO
unnamed protein product	Mus musculus	Chordata	0.19	Cytochrome C heme-binding site	109867	4.30263	4Hr-Adult
monocarboxylate transporter 14	Bombus terrestris	Arthropoda	5e-27	The Major Facilitator Superfamily (MFS)	197876	4.29385	4Hr-UO
hypothetical protein LOC100485301	Xenopus (Silurana) tropicalis	Chordata	1e-27	Half-pint domain	69216	4.28338	1Hr-UO
hypothetical protein CaO19.63	Candida albicans	Fungi	2e-16	TNFR/CD27/30/40/95 cysteine-rich region	84204	4.27428	4Hr-Adult
hypothetical protein BRAFLDRAFT_245431	Branchiostoma floridae	Chordata	8e-17	SAM superfamily	135081	4.27342	4Hr-Adult
similar to predicted protein	Hydra magnipapillata	Cnidaria	0	BCCT transporter - Plac8 Superfamily	238796	4.23713	4Hr-Adult
hypothetical protein BRAFLDRAFT_233687	Branchiostoma floridae	Chordata	2e-17	Rhodopsin GPCR superfamily	128258	4.22901	4Hr-UO
uncharacterized protein LOC100889978	Strongylocentrotus purpuratus	Echinodermata	1e-56	Ig superfamily	242463	4.21531	4Hr-Adult
thiamine biosynthesis protein ThiH	Clostridium botulinum	Bacteria	0.18	N / A	248223	4.21278	4Hr-UO
rRNA-processing protein FCF1 protein	Crassostrea gigas	Mollusca	1e-16	Rhodopsin GPCR superfamily	206698	4.1032	4Hr-UO
Uromodulin	Dicentrarchus labrax	Chordata	4e-15	Uromodulin - glycoprotein	39872	4.01737	1Hr-Adult
maltase-glucoamylase, intestinal	Xenopus (Silurana) tropicalis	Chordata	2e-17	N / A	224255	4.01352	4Hr-UO
hypothetical protein TRIADDRAFT_25179	Trichoplax adhaerens	Placozoa	7e-77	Acute myeloid leukemia 1 protein (AML 1)/Runt	129231	3.85419	4Hr-UO
maltase-glucoamylase, intestinal	Xenopus (Silurana) tropicalis	Chordata	3e-13	N / A	140434	3.84986	4Hr-Adult
uncharacterized protein LOC588535	Strongylocentrotus purpuratus	Echinodermata	1e-09	N / A	213521	3.84707	4Hr-Adult
hypothetical protein GYMC61_2389	Geobacillus sp. Y412MC61	Bacteria	1e-09	N / A	207236	3.83599	4Hr-Adult
vitrin	Xenopus (Silurana) tropicalis	Chordata	2e-17	Von Willebrand factor type A	225712	3.8333	1Hr-Adult
similar to predicted protein	Hydra magnipapillata	Cnidaria	1e-87	N / A	219238	3.8286	1Hr-Adult
mothers against decapentaplegic homolog 4 (SMAD4)	Ornithorhynchus anatinus	Chordata	6e-60	Dwarfin protein - MH1 superfamily	18576	3.81687	4Hr-Adult
uncharacterized protein LOC588535	Strongylocentrotus purpuratus	Echinodermata	1e-09	N / A	213521	3.80965	4Hr-UO
similar to predicted protein	Hydra magnipapillata	Cnidaria	3e-138	Haloacid dehalogenase hydrolase	244396	3.80728	4Hr-UO
fibroblast growth factor 8b	Danio rerio	Chordata	6e-26	Interleukin 1/heparin-binding growth factor	25772	3.7925	4Hr-UO
SoxE1	Acropora millepora	Cnidaria	1e-105	HMG1/2 (high mobility group) box	235335	3.77288	1Hr-UO
conserved hypothetical protein - Pugilist dominant	Culex quinquefasciatus	Arthropoda	5e-23	Dynein Heavy Chain	146594	3.757	4Hr-UO
hypothetical protein BRAFLDRAFT_137021	Branchiostoma floridae	Chordata	6e-64	N / A	114548	3.75162	4Hr-Adult
Sprouty2	Monodelphis domestica	Chordata	5e-29	Sprouty domain	29671	3.7451	4Hr-UO
similar to C33E10.6	Hydra magnipapillata	Cnidaria	3e-86	N / A	219646	3.69322	4Hr-Adult
hypothetical protein BRAFLDRAFT_227736	Branchiostoma floridae	Chordata	3e-42	Thrombospondin-1 superfamily	126298	3.67217	4Hr-Adult
collagen alpha-6(VI) chain	Xenopus (Silurana) tropicalis	Chordata	2e-44	Von Willebrand factor type A	207953	3.66018	4Hr-Adult
predicted protein	Saccoglossus kowalevskii	Hemichordata	1e-13	N / A	207204	3.65361	4Hr-UO
hypothetical protein TRIADDRAFT_25137	Trichoplax adhaerens	Placozoa	2e-23	Fork head transcription factor	138488	3.6426	1Hr-UO
similar to follistatin	Tribolium castaneum	Arthropoda	1e-63	Cytochrome c heme-binding site	141657	3.63321	4Hr-UO
maltase-glucoamylase, intestinal	Xenopus (Silurana) tropicalis	Chordata	3e-13	N / A	140434	3.62567	4Hr-UO
vascular endothelial growth factor	Podocoryna carnea	Cnidaria	5e-20	PDGF superfamily	232929	3.61327	4Hr-UO
uncharacterized protein LOC100939189, partial	Pongo abelii	Chordata	2e-28	4Fe-4S ferredoxin, iron-sulfur binding	101894	3.61148	4Hr-Adult
similar to predicted protein	Hydra magnipapillata	Cnidaria	4e-26	DUF885	222586	3.58592	4Hr-UO
similar to predicted protein	Hydra magnipapillata	Cnidaria	1e-101	Hydrolase - PRK13478	244396	3.58127	4Hr-Adult
bicaudal C homolog 1	Saccoglossus kowalevskii	Hemichordata	7e-59	KH II superfamily	135116	3.56688	4Hr-Adult
DNA repair and recombination protein PIF1	Dictyostelium fasciculatum	Slime Mold	0.002	Peptidase aspartic - Pepsin superfamily	220191	3.56598	4Hr-Adult
deleted in malignant brain tumors 1 protein, partial	Strongylocentrotus purpuratus	Echinodermata	2e-11	Speract/scavenger receptor - SRCR superfamily	57580	3.51685	4Hr-Adult
kettin	Samia cynthia	Arthropoda	2e-43	Immunoglobin superfamily	61775	3.51261	1Hr-Adult
Tctex1 domain containing 1	Saccoglossus kowalevskii	Hemichordata	6e-30	TcTex-1 superfamily	128908	3.49254	4Hr-Adult
similar to Mucin-1 precursor (MUC-1) (Polymorphic epithelial mucin)	Ectocarpus siliculosus	Algae	4e-23	Mucin precursor	71696	3.48098	4Hr-Adult
growth hormone secretagogue receptor type 1	Strongylocentrotus purpuratus	Echinodermata	3e-08	Rhodopsin GPCR superfamily	240047	3.48004	4Hr-UO
CAD protein	Strongylocentrotus purpuratus	Echinodermata	0	Carbamoyl-phosphate synthase	222280	3.44151	4Hr-Adult
conserved hypothetical protein	Culex quinquefasciatus	Arthropoda	5e-31	Dynein Heavy Chain	103832	3.40831	4Hr-Adult
similar to predicted protein	Hydra magnipapillata	Cnidaria	1e-45	Metallopeptidase - ZnMc superfamily	85528	3.4041	4Hr-Adult
hypothetical protein GCWU000324_03034	Kingella oralis	Bacteria	0.013	N / A	224421	3.39788	4Hr-Adult
maltase-glucoamylase, intestinal	Xenopus (Silurana) tropicalis	Chordata	2e-17	N / A	224255	3.39413	4Hr-Adult
urokinase plasminogen activator surface receptor	Danio rerio	Chordata	1.4	N / A	240733	3.39182	4Hr-UO
hypothetical protein Tb11.1300	Trypanosoma brucei	Bacteria	4e-38	glycoprotein	156526	3.37795	4Hr-Adult
erythrocyte membrane protein 3	Plasmodium falciparum	Protozoa	7e-33	Von Willebrand factor type A	207973	3.35563	4Hr-UO
reverse transcriptase	Thecla betulae	Arthropoda	1e-09	RT superfamily	103904	3.34939	4Hr-UO
hypothetical protein BRAFLDRAFT_177472	Branchiostoma floridae	Chordata	5e-44	EGF-Ca superfamily	125483	3.345	4Hr-Adult
putative porin	Saccoglossus kowalevskii	Hemichordata	2e-58	Whey acidic protein superfamily	113727	3.33732	4Hr-Adult
erythrocyte membrane protein 3	Plasmodium falciparum	Protozoa	7e-33	Von Willebrand factor type A	207973	3.33404	4Hr-Adult
similar to C33E10.6	Hydra magnipapillata	Cnidaria	2e-92	N / A	215774	3.33217	4Hr-Adult
novel KRAB box and zinc finger, C2H2 type domain protein	Mus musculus	Chordata	0	Zn-finger, C2H2 type	201626	3.32878	4Hr-Adult
thioredoxin	Polaribacter species	Bacteria	8e-55	Thioredoxin domain 2	148075	3.3102	1Hr-Adult
reverse transcriptase	Thecla betulae	Arthropoda	1e-09	RT superfamily	103904	3.29116	4Hr-Adult
hypothetical protein BRAFLDRAFT_85597	Branchiostoma floridae	Chordata	1e-42	Synaptojanin, Syja_N superfamily	224712	3.28886	4Hr-Adult
fibrillin-2	Amphimedon queenslandica	Porifera	8e-30	EGF calcium-binding, Cadherin	216996	3.26279	1Hr-UO
hypothetical protein	Saccoglossus kowalevskii	Hemichordata	5e-117	DUF21 and CBS-Pair superfamily	219848	3.26156	4Hr-Adult
vascular endothelial growth factor D	Strongylocentrotus purpuratus	Echinodermata	7e-19	Platelet-derived growth factor (PDGF)	239536	3.25991	1Hr-UO
conserved hypothetical protein	Culex quinquefasciatus	Arthropoda	4e-24	N / A	118408	3.2563	4Hr-Adult
Ras without CAAX 1	Saccoglossus kowalevskii	Hemichordata	3e-39	Ras GTPase, P-Loop NTPase	72442	3.24848	4Hr-Adult
hypothetical protein LOC100485301	Xenopus (Silurana) tropicalis	Chordata	1e-27	Half-pint domain	69216	3.2484	1Hr-Adult
uncharacterized protein LOC100889978	Strongylocentrotus purpuratus	Echinodermata	1e-56	Ig superfamily	242463	3.23332	4Hr-UO
TPA: contactin-associated protein 5	Monodelphis domestica	Chordata	2e-20	Coagulation factor 5/8 type, C-terminal	4946	3.21824	4Hr-UO
hypothetical protein TRIADDRAFT_25179	Trichoplax adhaerens	Placozoa	7e-77	Acute myeloid leukemia 1 protein (AML 1)/Runt	129231	3.2124	1Hr-Adult
fibrillin-2	Amphimedon queenslandica	Porifera	8e-30	EGF calcium-binding, Cadherin	216996	3.21042	4Hr-UO
hypothetical protein Sbal195_1572	Shewanella baltica	Bacteria	0.007	N / A	245419	3.20602	4Hr-Adult
G protein-coupled receptor 177	Saccoglossus kowalevskii	Hemichordata	2e-174	MIG14 - Wnt binding superfamily	100430	3.20538	4Hr-Adult
matrix metalloproteinase-16	Metaseiulus occidentalis	Arthropoda	1e-75	Peptidase M10A and M12B, matrixin and adamalysin	115839	3.20407	4Hr-UO
G-protein coupled octopamine receptor, putative	Saccoglossus kowalevskii	Hemichordata	1e-19	Rhodopsin GPCR superfamily	207526	3.20215	4Hr-Adult
hypothetical protein TcasGA2_TC005269	Tribolium castaneum	Arthropoda	0.0003	Zn-finger, CCHC type	221400	3.19275	4Hr-Adult
similar to matrix metalloproteinase 14	Hydra magnipapillata	Cnidaria	2e-61	Metallopeptidase, ZnMc superfamily	61733	3.18539	4Hr-Adult
hypothetical protein AparD1_12219	Acinetobacter parvus	Bacteria	0.32	N / A	248896	3.17543	1Hr-Adult
hypothetical protein BRAFLDRAFT_90332	Branchiostoma floridae	Chordata	7e-11	Von Willebrand factor type A	226014	3.16314	4Hr-Adult
ubiquitin modifier-activating enzyme 1	Saccoglossus kowalevskii	Hemichordata	4e-34	UBA/THIF-type NAD/FAD binding fold	69055	3.16109	4Hr-Adult
hypothetical protein	Candida glabrata	Fungi	1e-08	N / A	198957	3.1575	4Hr-Adult
hypothetical protein BRAFLDRAFT_277775	Branchiostoma floridae	Chordata	4e-161	Fructose-2,6-bisphosphatase	172607	3.15403	4Hr-UO
steroid 17-alpha-hydroxylase/17,20 lyase	Oncorhynchus mykiss	Chordata	7e-88	Cytochrome P450, CypX superfamily	230060	3.14835	4Hr-Adult
hypothetical protein BRAFLDRAFT_172661	Branchiostoma floridae	Chordata	2e-32	Speract/scavenger receptor, SRCR superfamily	89435	3.13135	4Hr-Adult
vascular endothelial growth factor D	Strongylocentrotus purpuratus	Echinodermata	7e-19	Platelet-derived growth factor (PDGF)	239536	3.12997	4Hr-UO
hypothetical protein SINV_12066	Solenopsis invicta	Arthropoda	7e-09	Zn-finger	244866	3.10976	4Hr-Adult
endonuclease/reverse transcriptase	Branchiostoma floridae	Chordata	2e-18	RT superfamily	6290	3.1	4Hr-Adult
hypothetical protein BRAFLDRAFT_118665	Branchiostoma floridae	Chordata	2e-51	Thyroglobulin superfamily	1387	3.09177	4Hr-Adult
Zinc Finger MYND-11 protein	Homo sapiens	Chordata	5e-64	Zn-finger, PHD finger	128202	3.09089	4Hr-UO
pedal peptide precursor protein	Helix lucorum	Mollusca	7e-37	N / A	111222	3.09067	4Hr-Adult
similar to polydom	Hydra magnipapillata	Cnidaria	4e-64	Von Willebrand factor type A	202841	3.09006	4Hr-Adult
hypothetical protein CSBG_01873	Clostridium species	Bacteria	4.1	N / A	232243	3.08595	1Hr-UO
similar to C33E10.6	Hydra magnipapillata	Cnidaria	2e-92	N / A	215774	3.07653	1Hr-Adult
vMMP-Lio1	Liophis poecilogyrus	Chordata	1e-25	MMP - Fibronectin 2 superfamily	92494	3.07005	4Hr-Adult
collagen alpha-1(XXII) chain	Anolis carolinensis	Chordata	6e-11	Von Willebrand factor type A	152691	3.06314	4Hr-Adult
similar to hemicentin 1	Hydra magnipapillata	Cnidaria	7e-56	Von Willebrand factor type A	242345	3.06001	4Hr-UO
hypothetical protein Bsph_2142	Lysinibacillus sphaericus	Bacteria	0.0007	N / A	223314	3.05963	4Hr-Adult
hypothetical protein AparD1_12219	Acinetobacter parvus	Bacteria	0.32	N / A	248896	3.05773	1Hr-UO
endonuclease/reverse transcriptase	Branchiostoma floridae	Chordata	7e-10	N / A	122171	3.05527	4Hr-Adult
Hypothetical protein CBG22994	Caenorhabditis briggsae	Nematoda	1e-83	N / A	41408	3.04549	4Hr-Adult
hypothetical protein BRAFLDRAFT_127164	Branchiostoma floridae	Chordata	1e-111	Protein of unknown function DUF6	162657	3.04058	1Hr-UO
matrilin-3	Tetraodon nigroviridis	Chordata	5e-13	Von Willebrand factor type A	27435	3.03683	4Hr-Adult
hypothetical protein BRAFLDRAFT_247636	Branchiostoma floridae	Chordata	1e-12	N / A	209629	3.03521	1Hr-Adult
hypothetical protein LOC100635696	Amphimedon queenslandica	Porifera	1e-13	Calponin homology domain; actin-binding domain	100701	3.02888	4Hr-UO
hypothetical protein LOC100003687	Danio rerio	Chordata	1e-08	COG3889	210821	3.02876	4Hr-Adult
Protein of unknown function	Lactobacillus sp.	Bacteria	0.13	N / A	246658	3.02813	4Hr-Adult
similar to predicted protein	Hydra magnipapillata	Cnidaria	8e-29	Guanine-nucleotide dissociation stimulator, RhoGEF	219039	3.0264	4Hr-UO
hypothetical protein	Plasmodium berghei	Protozoa	2e-30	N / A	135406	3.02404	4Hr-Adult
conserved hypothetical protein	Culex quinquefasciatus	Arthropoda	6e-34	Dynein Heavy Chain	73566	3.01833	4Hr-Adult
hypothetical protein Bm1_57470	Brugia malayi	Nematoda	3e-33	Mucin-precursor	52227	3.00205	4Hr-Adult
metalloproteinase inhibitor 4	Meleagris gallopavo	Chordata	2e-10	Tissue inhibitor of metalloproteinase	238195	2.99854	1Hr-UO
Wnt-2 protein precursor	Aplysia californica	Mollusca	2e-133	Secreted growth factor Wnt2 protein	242584	2.99564	1Hr-UO
similar to Mucin-1 precursor (MUC-1) (Polymorphic epithelial mucin)	Ectocarpus siliculosus	Algae	4e-23	Mucin precursor	71696	2.99485	1Hr-Adult
neuropilin-2	Anolis carolinensis	Chordata	1e-38	Coagulation factor 5/8 type, C-terminal	239622	2.99077	4Hr-UO
LYR motif-containing protein 5	Taeniopygia guttata	Chordata	5e-34	Complex 1 LYR protein	177835	2.9868	4Hr-Adult
Unknown - no blast hit	-	-	-	N / A	144299	2.98534	4Hr-Adult
conserved hypothetical protein	Culex quinquefasciatus	Arthropoda	5e-31	Dynein Heavy Chain	103832	2.97873	4Hr-UO
chymotrypsin protease CTRL-1	Danio rerio	Chordata	7e-22	Peptidase S1	107554	2.97848	4Hr-Adult
hypothetical protein BRAFLDRAFT_145601	Branchiostoma floridae	Chordata	2e-50	E-class P450, CYPX superfamily	13146	2.97013	1Hr-Adult
luteinizing hormone receptor	Capra hircus	Chordata	2e-13	Rhodopsin GPCR superfamily	83953	2.9682	4Hr-UO
CAD protein	Danio rerio	Chordata	0	CAD-DHOase superfamily	189113	2.95746	4Hr-Adult
similar to predicted protein	Hydra magnipapillata	Cnidaria	7e-56	Phosphoglycerate mutase, Sulfatase superfamily	155148	2.95611	4Hr-Adult
similar to collagen, type XXIX, alpha 1	Hydra magnipapillata	Cnidaria	3e-22	Von Willebrand factor type A	207979	2.95001	4Hr-UO
5'-nucleotidase/2' 3'-cyclic phosphodiesterase and related esterases	Epulopiscium sp.	Bacteria	1e-25	N / A	4263	2.94694	4Hr-Adult
uncharacterized protein LOC575058	Strongylocentrotus purpuratus	Echinodermata	6e-81	Immunoglobin superfamily	80526	2.94674	1Hr-Adult
hypothetical protein THAOC_07923	Thalassiosira oceanica	Algae	0.27	Cytochrome c heme-binding site	239119	2.94414	4Hr-UO
methyltransferase protein 7A	Loxodonta africana	Chordata	1e-55	Methyltransferase domain	105970	2.93818	4Hr-UO
integrin alpha 1	Acropora millepora	Cnidaria	6e-167	Integrins alpha chain	196726	2.93803	4Hr-Adult
hypothetical protein BRAFLDRAFT_210234	Branchiostoma floridae	Chordata	3e-50	EGF calcium superfamily	139161	2.93588	4Hr-Adult
solute carrier family 25	Taeniopygia guttata	Chordata	1e-88	Mitochondrial carrier protein superfamily	170407	2.93377	4Hr-Adult
Unknown - no blast hit	-	-	-	-	248779	2.93023	1Hr-Adult
endonuclease/reverse transcriptase	Branchiostoma floridae	Chordata	2e-18	RT superfamily	6290	2.92524	4Hr-UO
hypothetical protein BRAFLDRAFT_128105	Branchiostoma floridae	Chordata	4e-123	N / A	213772	2.9225	4Hr-Adult
hypothetical protein LOC100489553	Xenopus (Silurana) tropicalis	Chordata	2e-09	N / A	137379	2.91797	4Hr-UO
hypothetical protein LOC100700692	Oreochromis niloticus	Chordata	0.003	N / A	218084	2.91343	4Hr-Adult
hypothetical protein Tb11.1300	Trypanosoma brucei	Bacteria	5e-40	N / A	137937	2.91264	4Hr-Adult
uncharacterized protein LOC593916	Strongylocentrotus purpuratus	Echinodermata	9e-29	Retropepsin superfamily	200919	2.91003	4Hr-Adult
similar to C33E10.6	Hydra magnipapillata	Cnidaria	3e-86	N / A	219646	2.90885	1Hr-Adult
beta,beta-carotene 9',10'-oxygenase	Oreochromis niloticus	Chordata	5e-105	Eubacterial ribosomal protein L10	170765	2.89502	1Hr-Adult
Putative ets-domain lacking	Rhipicephalus pulchellus	Arthropoda	2e-19	Sterile alpha motif/pointed	39874	2.89437	1Hr-UO
karyopherin alpha 3	Branchiostoma floridae	Chordata	4e-80	Arm superfamily	6722	2.89215	4Hr-Adult
similar to predicted protein	Hydra magnipapillata	Cnidaria	1e-14	WSC domain - carbohydrate binding	215762	2.8813	4Hr-UO
probable E3 ubiquitin-protein ligase HERC1	Strongylocentrotus purpuratus	Echinodermata	7e-16	RCC1 superfamily	225502	2.8808	4Hr-Adult
uncharacterized protein LOC315324	Rattus norvegicus	Chordata	7e-15	Keratin type II	221973	2.86908	4Hr-Adult
uncharacterized protein LOC100888907	Strongylocentrotus purpuratus	Echinodermata	6e-18	TTKRSYEDQ superfamily	214480	2.86838	4Hr-Adult
similar to predicted protein	Hydra magnipapillata	Cnidaria	6e-97	DUF1879 superfamily	239675	2.85675	4Hr-Adult
membrane-associated zinc metalloprotease, putative	Wolbachia species	Bacteria	0.033	PDZ/DHR/GLGF	246125	2.85525	4Hr-UO
predicted protein	Saccoglossus kowalevskii	Hemichordata	3e-33	Glutamine repeat protein	213082	2.85355	4Hr-Adult
hypothetical protein BRAFLDRAFT_94132	Branchiostoma floridae	Chordata	4e-31	E-class P450, CypX superfamily	225046	2.85308	4Hr-Adult
deleted in malignant brain tumors 1	Strongylocentrotus purpuratus	Echinodermata	3e-40	Speract/scavenger receptor	57493	2.84588	1Hr-Adult
similar to Mucin 2 protein	Ciona intestinalis	Chordata	0.008	C-terminal cystine knot domain (CTCK)	244904	2.84131	4Hr-UO
hypothetical protein PTSG_06860	Salpingoeca sp.	Choanoflagellida	4e-05	Zn-finger, C2H2 type	219972	2.8395	4Hr-Adult
SoxE1	Acropora millepora	Cnidaria	1e-105	HMG1/2 (high mobility group) box	235335	2.83781	1Hr-Adult
Ras without CAAX 1	Saccoglossus kowalevskii	Hemichordata	3e-39	Ras GTPase, P-Loop NTPase	72442	2.83721	4Hr-UO
hypothetical protein LOC408826	Apis mellifera	Arthropoda	2e-13	Dystroglycan repeat, cadherin superfamily	225987	2.83711	4Hr-Adult
similar to Matrix metalloproteinase-19	Hydra magnipapillata	Cnidaria	1e-41	Zinc dependant metalloendopeptidase	143297	2.83229	4Hr-Adult
Hypothetical protein CBG24990	Caenorhabditis briggsae	Nematoda	7e-28	N / A	42330	2.83224	4Hr-Adult
Putative ets-domain lacking	Rhipicephalus pulchellus	Arthropoda	2e-19	Sterile alpha motif/pointed	39874	2.832	4Hr-UO
similar to predicted protein	Hydra magnipapillata	Cnidaria	3e-49	Fibropellin, EGF calcium-binding	43761	2.83145	4Hr-Adult
Tryptophan synthase subunit beta	Thioalkalivibrio nitratireducens	Bacteria	1e-27	N / A	209534	2.82778	1Hr-Adult
hypothetical protein BRAFLDRAFT_220998	Branchiostoma floridae	Chordata	7e-55	EGF calcium-binding	131116	2.82724	4Hr-Adult
unnamed protein product	Trypanosoma congolense	Protozoa	5e-28	N / A	43273	2.82663	4Hr-Adult
retroviral aspartic protease 1	Monodelphis domestica	Chordata	0.0002	Peptidase A2A, retrovirus	210043	2.82623	4Hr-Adult
uncharacterized protein LOC588535	Strongylocentrotus purpuratus	Echinodermata	6e-84	DDE-4 superfamily	43795	2.8241	4Hr-Adult
similar to predicted protein	Hydra magnipapillata	Cnidaria	5e-130	DUF885	238722	2.82243	4Hr-UO
GMP synthase [glutamine-hydrolyzing]	Callithrix jacchus	Chordata	6e-48	GMP synthase superfamily, C-terminal	5416	2.82171	4Hr-Adult
putative secreted esterase	Plesiocystis pacifica	Bacteria	8e-21	FG-Gap superfamily	203954	2.82134	4Hr-Adult
similar to dynein heavy chain isotype 7B, partial	Ciona intestinalis	Chordata	0	AAA Atpase	224037	2.81493	4Hr-Adult
5-hydroxytryptamine receptor 2A, partial	Meleagris gallopavo	Chordata	7e-11	Rhodopsin GPCR superfamily, 7tm_1	212533	2.80681	4Hr-Adult
RNA-directed DNA polymerase from mobile element jockey	Strongylocentrotus purpuratus	Echinodermata	4e-20	Exon-Endonuclease-Phosphatase (EEP) superfamily	221533	2.80459	4Hr-Adult
hypothetical protein PTSG_10280	Salpingoeca sp.	Fungi	6e-42	Leucine-rich repeats ribonuclease inhibitor subfamily	137581	2.80386	4Hr-Adult
matrix metalloproteinase 24 preproprotein	Saccoglossus kowalevskii	Hemichordata	8e-120	Peptidase M10A and M12B, matrixin and adamalysin	83189	2.79864	4Hr-UO
hypothetical protein LNTAR_25495	Lentisphaera araneosa	Bacteria	5e-35	N / A	144246	2.79659	4Hr-Adult
hypothetical protein TRIADDRAFT_61890	Trichoplax adhaerens	Placozoa	5e-72	SPRY superfamily	211483	2.7965	4Hr-Adult
rRNA-processing protein FCF1 protein	Crassostrea gigas	Mollusca	1e-16	Rhodopsin GPCR superfamily	206698	2.79648	4Hr-Adult
putative sulfate transporter of the SLC26A11 family	Acropora tenuis	Cnidaria	0	Sulphate anion transporter	159544	2.79139	4Hr-UO
hypothetical protein CGI_10000765	Crassostrea gigas	Mollusca	3e-72	N / A	92295	2.78363	1Hr-Adult
unnamed protein product	Trypanosoma congolense	Protozoa	6e-23	N / A	21420	2.77688	4Hr-Adult
multidrug resistance-associated protein 4	Takifugu rubripes	Chordata	0	ABC transporter	139662	2.76991	1Hr-Adult
transformation/transcription domain-associated protein	Saccoglossus kowalevskii	Hemichordata	1e-28	N / A	206729	2.7694	4Hr-Adult
hypothetical protein BRAFLDRAFT_82927	Branchiostoma floridae	Chordata	6e-119	Sugar transporter	241972	2.76586	1Hr-UO
hypothetical protein EAG_01376	Camponotus floridanus	Arthropoda	5e-05	Dynein Heavy Chain	144322	2.76472	4Hr-Adult
similar to predicted protein	Hydra magnipapillata	Cnidaria	6e-10	N / A	241766	2.76226	4Hr-Adult
Sprouty2	Monodelphis domestica	Chordata	5e-29	Sprouty domain	29671	2.75254	1Hr-UO
hypothetical protein LOC100635696	Amphimedon queenslandica	Porifera	1e-13	Calponin homology domain; actin-binding domain	100701	2.74972	1Hr-UO
beta-tubulin	Suberites domuncula	Porifera	0	Tubulin/FtsZ	229095	2.74808	1Hr-Adult
hypothetical protein	Amblyomma maculatum	Arthropoda	2e-59	Histone H2A	148947	2.74527	4Hr-Adult
uncharacterized protein K02A2.6	Xenopus (Silurana) tropicalis	Chordata	3e-10	RETRotransposon	98326	2.74375	4Hr-Adult
hypothetical protein PANDA_002394	Ailuropoda melanoleuca	Chordata	1e-83	Transcription initiation factor IID	129189	2.74307	4Hr-Adult
putative senescence-associated protein	Pisum sativum	Plantae	3e-102	N / A	73957	2.74269	4Hr-Adult
hypothetical protein VITU9109_01872	Vibrio tubiashii	Bacteria	3e-10	Aerolysin superfamily	239031	2.74199	4Hr-Adult
neurogenic locus notch protein homolog	Amphimedon queenslandica	Porifera	6e-147	EGF calcium-binding	61268	2.74104	4Hr-Adult
TPR and ankyrin repeat-containing protein 1	Equus caballus	Chordata	2e-15	N / A	224016	2.74037	4Hr-Adult
hypothetical protein SMB_G3331	Clostridium acetobutylicum	Bacteria	8e-20	Immunoglobin superfamily	214434	2.73825	4Hr-UO
hypothetical protein BRAFLDRAFT_172661	Branchiostoma floridae	Chordata	2e-32	Speract/scavenger receptor, SRCR superfamily	89435	2.73673	1Hr-Adult
beta-2 adrenergic receptor	Strongylocentrotus purpuratus	Echinodermata	2e-13	Rhodopsin GPCR superfamily	204115	2.73625	4Hr-UO
synaptic vesicle 2-related protein	Xenopus (Silurana) tropicalis	Chordata	1e-91	Protein kinase	111000	2.73528	4Hr-Adult
uncharacterized protein	Strongylocentrotus purpuratus	Echinodermata	1e-43	Carbohydrate kinase, Exon-Endonuclease-Phosphatase	52268	2.73269	4Hr-Adult
LOW QUALITY PROTEIN: hemicentin-1	Gallus gallus	Chordata	2e-24	Immunoglobin superfamily	143804	2.73219	1Hr-Adult
hypothetical protein	Trichomonas vaginalis	Protozoa	1e-12	Exon-Endonuclease-Phosphatase	207577	2.72531	4Hr-Adult
calcium response factor	Mus musculus	Chordata	8e-91	Amyotrophic lateral sclerosis	242075	2.72222	4Hr-Adult
thrombospondin-1	Crassostrea gigas	Mollusca	3e-26	Thrombospondin-1 superfamily	120076	2.72183	4Hr-Adult
hypothetical protein CRE_20792	Caenorhabditis remanei	Nematoda	6e-17	Proteinase inhibitor, carboxypeptidase propeptide	160932	2.71871	4Hr-UO
similar to hCG2039474	Taeniopygia guttata	Chordata	1e-11	7tm_1, Rhodopsin GPCR superfamily	207906	2.71626	4Hr-Adult
hypothetical protein PAL_GLEAN10007871	Pteropus alecto	Chordata	2e-30	N / A	37123	2.7131	4Hr-UO
hyosophorin	Cyprinus carpio	Chordata	1e-63	N / A	2017	2.70935	1Hr-Adult
hypothetical protein BRAFLDRAFT_234952	Branchiostoma floridae	Chordata	3e-41	Thrombospondin-1 superfamily	121678	2.70707	4Hr-Adult
hypothetical protein Npun_R4714	Nostoc punctiforme	Bacteria	6e-36	ATP Grasp 4 superfamily	210729	2.70573	1Hr-UO
hypothetical protein	Trypanosoma cruzi	Protozoa	8e-106	N / A	61177	2.70243	4Hr-Adult
DEAH box polypeptide 15	Mustela putorius	Chordata	4e-85	DEAD-box helicase	151083	2.70065	4Hr-Adult
hypothetical protein CGI_10015106	Crassostrea gigas	Mollusca	0.001	N / A	217077	2.69787	4Hr-Adult
probable aggregation factor core protein MAFp3, isoform C	Lyngbya sp.	Bacteria	3e-29	Calx-beta superfamily	224548	2.69762	4Hr-Adult
Hemicentin-1	Crassostrea gigas	Mollusca	3e-22	Thrombospondin-1 superfamily	9250	2.69505	4Hr-Adult
putative transcription factor Coe	Branchiostoma floridae	Chordata	0	Transcription factor COE	164975	2.69107	4Hr-UO
polycystin-1L1	Saccoglossus kowalevskii	Hemichordata	0	PLAT/LH2 domain repeats	10482	2.68446	1Hr-Adult
TPA: putative tyrosine recombinase	Lytechinus variegatus	Echinodermata	2e-10	DNA breaking-rejoining enzymes, C-terminal	220149	2.68224	4Hr-Adult
hypothetical protein SINV_12000	Solenopsis invicta	Arthropoda	8e-10	DDE-4 superfamily	220449	2.67355	1Hr-Adult
MMP-1 protein	Bos taurus	Chordata	4e-24	Peptidase M10A and M12B, matrixin and adamalysin	9831	2.67314	4Hr-UO
hypothetical protein IscW_ISCW023204	Ixodes scapularis	Arthropoda	1e-25	Zn-finger, PHD finger	18566	2.67266	4Hr-Adult
hypothetical protein TRIADDRAFT_25111	Trichoplax adhaerens	Placozoa	6e-32	Trypsin serine protease, Peptidase S1	3218	2.67251	4Hr-Adult
hypothetical protein BRAFLDRAFT_245431	Branchiostoma floridae	Chordata	8e-17	SAM superfamily	135081	2.66655	4Hr-UO
hypothetical protein HMPREF9178_1786	Streptococcus mitis	Bacteria	2e-10	N / A	210077	2.66576	4Hr-Adult
protein phosphatase 1, regulatory subunit 3D	Saccoglossus kowalevskii	Hemichordata	5e-31	CBM_21 superfamily	198145	2.66489	4Hr-Adult
hypothetical protein BRAFLDRAFT_145601	Branchiostoma floridae	Chordata	2e-50	E-class P450, CYPX superfamily	13146	2.66406	4Hr-Adult
CG10910	Drosophila melanogaster	Arthropoda	1e-60	N / A	113107	2.66138	4Hr-Adult
predicted protein, partial	Saccoglossus kowalevskii	Hemichordata	3e-109	N / A	200720	2.65635	4Hr-Adult
hypothetical protein BRAFLDRAFT_68938	Branchiostoma floridae	Chordata	0	ATPase, E1-E2 type	94473	2.65633	4Hr-Adult
hypothetical protein BRAFLDRAFT_247636	Branchiostoma floridae	Chordata	1e-12	N / A	209629	2.65484	4Hr-Adult
carbohydrate sulfotransferase 10, isoform CRA_a	Mus musculus	Chordata	6e-20	N / A	80538	2.65287	4Hr-Adult
uncharacterized protein LOC101066230	Takifugu rubripes	Chordata	2e-13	Pao retrotransposon peptidase	139618	2.65204	1Hr-Adult
hypothetical protein	Trypanosoma cruzi	Protozoa	3e-36	N / A	71525	2.65139	4Hr-Adult
predicted protein	Saccoglossus kowalevskii	Hemichordata	1e-101	Zn-finger, C2H2 type	89609	2.64858	4Hr-Adult
Rhodopsin, GQ-coupled	Crassostrea gigas	Mollusca	3e-28	Rhodopsin GPCR superfamily	25137	2.64773	4Hr-Adult
mKIAA1371 protein	Mus musculus	Chordata	8e-161	Ribosomal protein S2	133886	2.64674	1Hr-Adult
axonemal dynein light chain domain-containing protein 1	Strongylocentrotus purpuratus	Echinodermata	3e-17	N / A	217275	2.64511	4Hr-Adult
Flavin-containing monooxygenase 2	Branchiostoma floridae	Chordata	6e-133	Flavin-containing monooxygenase FMO, Rossmann domain	235461	2.64315	4Hr-UO
LOW QUALITY PROTEIN: hemicentin-1	Gallus gallus	Chordata	1e-24	Immunoglobulin C-2 Type	143804	2.6418	4Hr-Adult
Dentin matrix acidic phosphoprotein 1 precursor	Perkinsus marinus	Protozoa	1e-12	N / A	199535	2.64166	4Hr-Adult
calx-beta domain-containing protein	Acaryochloris marina	Bacteria	2e-07	Calx-beta superfamily	216895	2.63769	4Hr-Adult
hypothetical protein BRAFLDRAFT_77352	Branchiostoma floridae	Chordata	6e-45	N / A	215341	2.63125	1Hr-Adult
uncharacterized protein LOC100890271	Strongylocentrotus purpuratus	Echinodermata	0.014	N / A	123604	2.6299	4Hr-Adult
uncharacterized protein LOC582631	Strongylocentrotus purpuratus	Echinodermata	2e-29	Spectrin repeats superfamily	222349	2.62399	4Hr-Adult
hypothetical protein BRAFLDRAFT_127164	Branchiostoma floridae	Chordata	1e-111	Protein of unknown function DUF6	162657	2.62306	4Hr-UO
RETRotransposon family member	Saccoglossus kowalevskii	Hemichordata	4e-28	N / A	215250	2.62106	4Hr-Adult
predicted protein, coiled coiled domain	Saccoglossus kowalevskii	Hemichordata	0	Cytochrome c heme-binding site	168814	2.62086	4Hr-Adult
uncharacterized protein LOC101047526	Saimiri boliviensis	Chordata	1e-19	N / A	197717	2.62081	4Hr-Adult
hypothetical protein SINV_12000	Solenopsis invicta	Arthropoda	8e-10	DDE-4 superfamily	220449	2.61895	4Hr-Adult
egl nine 1 protein	Hemiscyllium ocellatum	Chordata	1e-70	Prolyl 4-hydroxylase, alpha subunit	88939	2.61748	4Hr-UO
T-complex protein 1 subunit eta	Crassostrea gigas	Mollusca	1e-44	Chaperonin superfamily	224660	2.61708	4Hr-Adult
intersectin-1 isoform ITSN-l	Macaca mulatta	Chordata	8e-84	SH3 superfamily, Rho / Gef superfamily	143432	2.61599	4Hr-Adult
conserved hypothetical protein	Pediculus humanus	Arthropoda	4e-06	SUMO/Sentrin/Ubl1, Peptidase_C48	212612	2.61552	4Hr-Adult
5-hydroxytryptamine receptor 1D	Ornithorhynchus anatinus	Chordata	1e-11	Rhodopsin GPCR superfamily	215259	2.61476	4Hr-UO
hypothetical protein TRIADDRAFT_25179	Trichoplax adhaerens	Placozoa	7e-77	Acute myeloid leukemia 1 protein (AML 1)/Runt	129231	2.61442	4Hr-Adult
mothers against decapentaplegic homolog 4 (SMAD4)	Ornithorhynchus anatinus	Chordata	8e-50	Dwarfin protein, MH1 superfamily	116293	2.61418	4Hr-Adult
netrin-1	Danio rerio	Chordata	0	Laminin-type EGF	118526	2.61319	4Hr-UO
ES/130-related protein	Homo sapiens	Chordata	1e-53	PRK12678	7402	2.6131	1Hr-Adult
PAPI I	Pacifastacus leniusculus	Arthropoda	2e-31	Kazal type serine protease inhibitors and follistatin domains	82884	2.61049	4Hr-UO
hypothetical protein LOC100707133	Oreochromis niloticus	Chordata	4e-06	RT superfamily	106729	2.60879	4Hr-Adult
vomeronasal type-2 receptor 26	Xenopus (Silurana) tropicalis	Chordata	6e-20	N / A	92028	2.60841	4Hr-Adult
netrin receptor DCC	Sus scrofa	Chordata	9e-08	Immunoglobulin superfamily	232982	2.60831	4Hr-Adult
Limkain b1	Homo sapiens	Chordata	4e-85	LabA, Limkain-B1	84031	2.60822	1Hr-Adult
hypothetical protein PANDA_020078	Ailuropoda melanoleuca	Chordata	3e-49	N / A	92234	2.60817	4Hr-Adult
uncharacterized protein LOC578280	Strongylocentrotus purpuratus	Echinodermata	5e-89	N / A	45685	2.60519	1Hr-Adult
SoxE1	Acropora millepora	Cnidaria	1e-105	HMG1/2 (high mobility group) box	235335	2.60477	4Hr-UO
similar to ATP-binding cassette, sub-family C (CFTR/MRP)	Ciona intestinalis	Chordata	1e-52	ABC-membrane superfamily	42826	2.60463	1Hr-Adult
ES/130-related protein	Homo sapiens	Chordata	1e-53	PRK12678	7402	2.60434	4Hr-Adult
uncharacterized protein DKFZp434B061	Xenopus (Silurana) tropicalis	Chordata	4e-57	N / A	100754	2.60061	4Hr-Adult
calcium/calmodulin-dependent protein kinase type II	Limulus polyphemus	Arthropoda	1e-72	Serine/threonine protein kinase	51603	2.59952	1Hr-UO
hypothetical protein IscW_ISCW019551	Ixodes scapularis	Arthropoda	1e-13	Calcium-binding EF-hand	156502	2.59788	4Hr-Adult
hypothetical protein LOC100491747	Xenopus (Silurana) tropicalis	Chordata	6e-39	N / A	221748	2.59753	4Hr-Adult
similar to predicted protein	Hydra magnipapillata	Cnidaria	2e-80	N / A	222263	2.597	1Hr-Adult
similar to predicted protein	Ciona intestinalis	Chordata	1e-29	Sugar transporter - MFS superfamily	115506	2.59646	1Hr-Adult
hypothetical protein AparD1_12219	Acinetobacter parvus	Bacteria	0.32	N / A	248896	2.59504	4Hr-UO
hypothetical protein BRAFLDRAFT_223734	Branchiostoma floridae	Chordata	6e-17	TLD superfamily	248843	2.59407	4Hr-Adult
hypothetical protein SINV_12066	Solenopsis invicta	Arthropoda	7e-09	Zn-finger	244866	2.59274	4Hr-UO
ATP-binding cassette transporter	Papilio xuthus	Arthropoda	4e-27	ABC transporter, P-loop NTPase	27936	2.592	4Hr-Adult
hypothetical protein BRAFLDRAFT_217796	Branchiostoma floridae	Chordata	2e-30	Coagulation factor 5/8 type	170780	2.58989	1Hr-Adult
hypothetical protein RO3G_07279	Rhizopus delemar	Fungi	5e-25	N / A	224626	2.58796	4Hr-Adult
hypothetical protein BRAFLDRAFT_65194	Branchiostoma floridae	Chordata	7e-19	N / A	246079	2.58452	4Hr-UO
neurogenic locus notch protein homolog	Amphimedon queenslandica	Porifera	0	EGF calcium-binding	50817	2.58432	4Hr-Adult
Sushi, von Willebrand factor type A, EGF and pentraxin	Bombus terrestris	Arthropoda	4e-14	Laminin G superfamily	200166	2.58288	4Hr-Adult
similar to predicted protein	Hydra magnipapillata	Cnidaria	1e-26	N / A	153619	2.58049	4Hr-Adult
polyprotein, partial	Saccoglossus kowalevskii	Hemichordata	4e-15	N / A	127563	2.58007	4Hr-Adult
basic protein N23	Pinctada fucata	Mollusca	3e-33	N / A	88758	2.57178	4Hr-UO
tolloid protein 1 precursor	Gallus gallus	Chordata	0	EGF calcium-binding, Zinc metalloprotease	166027	2.56836	4Hr-Adult
membrane-associated ring finger (C3HC4)	Mus musculus	Chordata	1e-54	N / A	222092	2.56519	4Hr-Adult
hypothetical protein TRIADDRAFT_35120	Trichoplax adhaerens	Placozoa	6e-53	EGF calcium-binding	84176	2.56505	4Hr-Adult
dynein heavy chain 8, axonemal	Strongylocentrotus purpuratus	Echinodermata	0	AAA ATPase, P-loop NTPase	59988	2.56096	4Hr-Adult
solute carrier family 25 member 36-A	Oreochromis niloticus	Chordata	1e-74	Mitochondrial carrier protein	237112	2.55979	1Hr-UO
hypothetical protein LOC100570846	Acyrthosiphon pisum	Arthropoda	9e-07	N / A	213988	2.55674	4Hr-UO
uncharacterized protein LOC736356	Pan troglodytes	Chordata	1e-41	N / A	16989	2.55654	4Hr-Adult
hypothetical protein BRAFLDRAFT_140421	Branchiostoma floridae	Chordata	1e-67	Lysyl oxidase, SRCR superfamily	118215	2.55594	4Hr-Adult
hypothetical protein	Candida glabrata	Fungi	1e-08	N / A	198957	2.55187	1Hr-Adult
RNA polymerase II second largest subunit (RPB2), putative	Ixodes scapularis	Arthropoda	4e-65	RNA polymerase beta subunit	94184	2.5508	1Hr-Adult
hypothetical protein LOC100489553	Xenopus (Silurana) tropicalis	Chordata	2e-09	N / A	137379	2.54499	4Hr-Adult
uncharacterized protein LOC578280	Strongylocentrotus purpuratus	Echinodermata	5e-89	N / A	45685	2.54389	4Hr-Adult
zonadhesin	Saccoglossus kowalevskii	Hemichordata	3e-35	N / A	84136	2.54226	1Hr-Adult
multiple banded antigen	Ureaplasma urealyticum	Bacteria	1e-59	N / A	94236	2.54171	4Hr-Adult
hypothetical protein LOC100487073	Xenopus (Silurana) tropicalis	Chordata	5e-42	N / A	2953	2.54021	4Hr-Adult
red fluorescent GFP protein	Porites porites	Cnidaria	4e-40	Green Fluorescent Protein	2767	2.53956	4Hr-Adult
hypothetical protein HMPREF9374_3865	Desmospora sp.	Bacteria	4e-34	N / A	109677	2.53891	4Hr-Adult
similar to YTH domain containing 1	Hydra magnipapillata	Cnidaria	9e-32	YTH superfamily	223056	2.53826	4Hr-Adult
hypothetical protein SNOG_04768	Phaeosphaeria nodorum	Fungi	8e-57	PHA03378	123343	2.53743	4Hr-Adult
hypothetical protein	Saccoglossus kowalevskii	Hemichordata	2e-157	Cytochrome c heme-binding site, ankyrin repeats	51069	2.53699	4Hr-Adult
uncharacterized protein LOC100892674	Strongylocentrotus purpuratus	Echinodermata	9e-31	DUF1759	216537	2.5353	4Hr-Adult
hyosophorin	Cyprinus carpio	Chordata	1e-63	N / A	2017	2.53516	4Hr-Adult
fibroblast growth factor 20a	Oryzias latipes	Chordata	4e-15	Interleukin 1/heparin-binding growth factor	247007	2.53508	4Hr-UO
RNA-directed DNA polymerase from mobile element jockey	Strongylocentrotus purpuratus	Echinodermata	1e-17	RT superfamily	64334	2.53457	4Hr-Adult
membrane-associated ring finger (C3HC4)	Mus musculus	Chordata	1e-54	N / A	222092	2.53406	1Hr-Adult
Apical endosomal glycoprotein	Crassostrea gigas	Mollusca	9e-17	Coagulation factor 5/8, TLD domain, MAM superfamily	222825	2.52938	4Hr-Adult
hypothetical protein LOC700415	Macaca mulatta	Chordata	2e-56	N / A	41367	2.52682	1Hr-Adult
alpha-2-macroglobulin	Haliplanella lineata	Cnidaria	0	Alpha-2-macroglobulin	11150	2.52537	4Hr-Adult
uncharacterized protein C9orf84 homolog	Saimiri boliviensis	Chordata	1e-14	Myb, DNA-binding MPH1	216292	2.52532	4Hr-Adult
mKIAA1371 protein	Mus musculus	Chordata	8e-161	Ribosomal protein S2	133886	2.52458	4Hr-Adult
hCG1645741 - glycoprotein	Homo sapiens	Chordata	4e-27	N / A	142945	2.52422	4Hr-UO
equistatin precursor	Actinia equina	Cnidaria	2e-56	Thyroglobulin type I repeats	107376	2.52213	1Hr-UO
beta-1,4-N-acetyl-galactosaminyl transferase 4	Xenopus (Silurana) tropicalis	Chordata	3e-75	Chondroitin N-acetylgalactosaminyltransferase	112540	2.52113	1Hr-Adult
fibrocystin-L	Strongylocentrotus purpuratus	Echinodermata	0	IPT domain of Plexins and Cell Surface Receptors (PCSR)	40040	2.52089	1Hr-Adult
hypothetical protein CGI_10005503	Crassostrea gigas	Mollusca	3e-09	N / A	208298	2.52011	4Hr-UO
hypothetical protein Aaci_0148	Alicyclobacillus acidocaldarius	Bacteria	6e-49	N / A	3805	2.51988	4Hr-Adult
chymotrypsin protease CTRL-1	Danio rerio	Chordata	7e-22	Peptidase S1	107554	2.51853	4Hr-UO
G-protein coupled receptor family C group 6 member A	Oreochromis niloticus	Chordata	1e-16	GPCR, metabotropic glutamate receptor	28047	2.5172	4Hr-Adult
mucin 2 precursor	Borrelia turicatae	Bacteria	8e-17	N / A	87442	2.51572	1Hr-Adult
neurotrimin - vascular cell adhesion protein 1	Homo sapiens	Chordata	2e-08	Immunoglobulin superfamily	222456	2.51459	4Hr-Adult
Limkain b1	Homo sapiens	Chordata	4e-85	LabA, Limkain-B1	84031	2.51369	4Hr-Adult
hypothetical protein Epulo_07418	Epulopiscium sp.	Bacteria	3e-07	N / A	208453	2.51262	4Hr-Adult
predicted protein	Saccoglossus kowalevskii	Hemichordata	9e-14	N / A	207204	2.51157	4Hr-Adult
splA/ryanodine receptor domain and SOCS box containing 1	Saccoglossus kowalevskii	Hemichordata	2e-115	SOCS protein, C-terminal	166263	2.51151	4Hr-UO
aromatic hydrocarbon receptor	Homo sapiens	Chordata	1e-45	PAS superfamily, HLH superfamily	130163	2.51048	4Hr-Adult
hypothetical protein DICPUDRAFT_81815	Dictyostelium purpureum	Protozoa	5e-22	N / A	209425	2.50911	4Hr-Adult
ras-related protein Rab-30	Strongylocentrotus purpuratus	Echinodermata	2e-54	Ras small GTPase	234362	2.50635	1Hr-UO
hypothetical protein BRAFLDRAFT_217335	Branchiostoma floridae	Chordata	1e-30	N / A	11719	2.5008	4Hr-Adult
monocarboxylate transporter	Culex quinquefasciatus	Arthropoda	8e-23	Major facilitator superfamily	109484	-2.5011	4Hr-UO
hypothetical protein BRAFLDRAFT_99073	Branchiostoma floridae	Chordata	0.02	N / A	244245	-2.50193	1Hr-Adult
lectin	Nemopilema nomurai	Cnidaria	0.0009	N / A	242243	-2.50263	1Hr-Adult
IBR domain containing protein	Saccoglossus kowalevskii	Hemichordata	5e-20	N / A	149333	-2.5057	4Hr-Adult
predicted protein	Saccoglossus kowalevskii	Hemichordata	3e-16	N / A	246830	-2.50575	4Hr-Adult
3-oxoacyl-ACP reductase	Pseudomonas fulva	Bacteria	2e-121	SDR oxidoreductase	168185	-2.50708	1Hr-Adult
Forkhead box protein O4	Camponotus floridanus	Arthropoda	2e-14	Fork head transcription factor	150900	-2.50737	4Hr-Adult
FAM36A	Rana catesbeiana	Chordata	1e-14	DUF3767 superfamily	238610	-2.50945	1Hr-Adult
unnamed protein product	Tetraodon nigroviridis	Chordata	8e-40	Sugar transporter superfamily	115717	-2.50992	4Hr-Adult
coiled-coil domain containing 115	Saccoglossus kowalevskii	Hemichordata	4e-30	N / A	4564	-2.51003	1Hr-Adult
expressed hypothetical protein, roadblock	Trichoplax adhaerens	Placozoa	1e-25	N / A	185619	-2.51044	4Hr-Adult
39S ribosomal protein L23, mitochondrial	Takifugu rubripes	Chordata	2e-29	Ribosomal L23 protein	218832	-2.5105	1Hr-Adult
similar to predicted protein	Hydra magnipapillata	Cnidaria	8e-40	Amino acid-binding ACT	202012	-2.51361	4Hr-Adult
predicted protein	Saccoglossus kowalevskii	Hemichordata	1e-44	N / A	211400	-2.51385	4Hr-Adult
Suppressor of cytokine signaling 6	Daphnia pulex	Arthropoda	8e-45	SOCS protein, SH2 superfamily	42247	-2.51661	1Hr-Adult
hypothetical protein	Oryctolagus cuniculus	Chordata	5e-89	Isoprenoid Biosynthesis enzymes	122732	-2.51686	1Hr-UO
hypothetical protein	Saccoglossus kowalevskii	Hemichordata	5e-125	N / A	227643	-2.51695	4Hr-Adult
hypothetical protein THAOC_00792, partial	Thalassiosira oceanica	Algae	0.035	Pistil-specific extensin protein	211989	-2.51718	4Hr-Adult
L-glutamine synthetase	Pseudomonas mendocina	Bacteria	0	Glutamine synthetase, catalytic region	46382	-2.51773	1Hr-Adult
poly ADP-ribose polymerase 12	Saccoglossus kowalevskii	Hemichordata	1e-28	ADP-Ribosyl superfamily	148990	-2.51833	4Hr-Adult
two-component response regulator	Neptuniibacter caesariensis	Bacteria	2e-104	EAL, GGDEF	223892	-2.51955	4Hr-Adult
hypothetical protein	Hydra magnipapillata	Cnidaria	5e-162	Bacterial alpha-L-rhamnosidase	210296	-2.51978	4Hr-Adult
pyruvate carboxylase	Pseudomonas aeruginosa	Bacteria	6e-177	Carbamoyl-phosphate synthase L chain, ATP-binding	156960	-2.52102	4Hr-Adult
Calmodulin	Crassostrea gigas	Mollusca	3e-95	Calcium-binding EF-hand	247953	-2.52189	4Hr-Adult
uncharacterized protein LOC100893701	Strongylocentrotus purpuratus	Echinodermata	1e-102	C-type lectin	134914	-2.52192	4Hr-Adult
Zinc finger SWIM domain-containing protein	Ascaris suum	Nematoda	0.48	N / A	245498	-2.52212	1Hr-UO
uncharacterized protein LOC583099	Strongylocentrotus purpuratus	Echinodermata	0.034	N / A	243853	-2.52229	1Hr-Adult
hypothetical protein FPSE_01834	Fusarium pseudograminearum	Fungi	0.16	N / A	245405	-2.52358	4Hr-Adult
EF hand family protein	Tetrahymena thermophila	Protozoa	3e-39	Calcium-binding EF-hand	224568	-2.52508	4Hr-Adult
putative monovalent cation/H+ antiporter subunit A	Pseudomonas species	Bacteria	1e-107	PRK12648 superfamily	225994	-2.52613	1Hr-Adult
KpsF/GutQ family protein	Pseudomonas mendocina	Bacteria	9e-180	Sugar isomerase (SIS)	157171	-2.52883	4Hr-UO
hypothetical protein CLOSTASPAR_00295	Clostridium asparagiforme	Bacteria	0.76	N / A	246108	-2.52894	4Hr-Adult
similar to predicted protein	Hydra magnipapillata	Cnidaria	2e-08	Organic Anion Transporter Polypeptide (OATP) family	223690	-2.5291	4Hr-Adult
hypothetical protein BRAFLDRAFT_85477	Branchiostoma floridae	Chordata	8e-07	SAM superfamily	214767	-2.52982	1Hr-UO
laforin	Monodelphis domestica	Chordata	2e-86	Dual specificity protein phosphatase	194103	-2.52994	4Hr-Adult
dynein heavy chain 5, axonemal	Strongylocentrotus purpuratus	Echinodermata	6e-34	N / A	49135	-2.53028	1Hr-Adult
peptidase S49	Tistrella mobilis	Bacteria	1e-60	Peptidase S49	218112	-2.53213	4Hr-Adult
hypothetical protein LOC100633810	Amphimedon queenslandica	Porifera	1e-13	Serine/threonine protein kinase	214159	-2.53274	4Hr-Adult
hypothetical protein TRIADDRAFT_53596	Trichoplax adhaerens	Placozoa	2e-35	Cation (not K+) channel, TM region	224451	-2.53359	4Hr-UO
GP2 THP protein	Montipora capitata	Cnidaria	7e-36	N / A	203158	-2.53478	1Hr-Adult
hypothetical protein TRIADDRAFT_56947	Trichoplax adhaerens	Placozoa	3e-54	Cytochrome P450	202906	-2.53562	4Hr-Adult
protein Mpv17	Danio rerio	Chordata	7e-46	Mpv17/PMP22	92241	-2.53622	1Hr-Adult
LOW QUALITY PROTEIN: epithelial-stromal interaction protein 1	Loxodonta africana	Chordata	8e-08	N / A	243586	-2.53873	1Hr-Adult
hypothetical protein TRIADDRAFT_23455	Trichoplax adhaerens	Placozoa	1e-12	Rhodopsin GPCR superfamily	209644	-2.53957	4Hr-Adult
hypothetical protein BRAFLDRAFT_124305	Branchiostoma floridae	Chordata	6e-115	Leucine-rich repeat (LRR) protein	86402	-2.53975	4Hr-Adult
Neuropeptide FF receptor 2	Crassostrea gigas	Mollusca	2e-24	Rhodopsin GPCR superfamily	197632	-2.54139	4Hr-UO
uncharacterized protein LOC587358	Strongylocentrotus purpuratus	Echinodermata	7e-106	N / A	88924	-2.54429	4Hr-Adult
peroxiredoxin HYR1	Colletotrichum higginsianum	Fungi	0.021	N / A	196919	-2.54576	1Hr-Adult
putative otopetrin	Danaus plexippus	Arthropoda	3e-21	N / A	209418	-2.54611	4Hr-Adult
hypothetical protein BRAFLDRAFT_124460	Branchiostoma floridae	Chordata	6e-21	Allergen V5/Tpx-1 related	120998	-2.54616	4Hr-Adult
PLA-6 precursor	Oxyuranus scutellatus	Chordata	7e-15	Phospholipase A2	39271	-2.54773	4Hr-Adult
protein phosphatase 1 regulatory subunit 7	Takifugu rubripes	Chordata	4e-51	Leucine rich repeat C-terminal domain	176085	-2.54851	1Hr-Adult
tripartite motif-containing protein 45	Equus caballus	Chordata	2e-16	Zn-finger, B-box	217122	-2.54948	1Hr-Adult
Fos-B	Crassostrea ariakensis	Mollusca	4e-20	Fos transforming protein	232694	-2.55168	4Hr-UO
predicted protein	Saccoglossus kowalevskii	Hemichordata	3e-16	N / A	246830	-2.55173	1Hr-Adult
GG13528	Drosophila erecta	Arthropoda	2e-11	N / A	55679	-2.55217	4Hr-Adult
hypoxanthine phosphoribosyltransferase 1	Suberites domuncula	Porifera	2e-104	Hypoxanthine phosphoribosyl transferase	131270	-2.5526	1Hr-Adult
uncharacterized protein LOC101165212	Oryzias latipes	Chordata	3e-07	N / A	123233	-2.55359	1Hr-Adult
hypothetical protein FPSE_01834	Fusarium pseudograminearum	Fungi	0.16	N / A	245405	-2.55433	1Hr-Adult
hypothetical protein DICPUDRAFT_50894	Dictyostelium purpureum	Protozoa	1e-21	Ras GTPase, P-loop NTPase	178220	-2.55476	1Hr-Adult
ras-related and estrogen-regulated growth inhibitor	Mus musculus	Chordata	7e-23	Ras GTPase, P-loop NTPase	38315	-2.55728	4Hr-UO
pyruvate carboxylase	Pseudomonas aeruginosa	Bacteria	6e-177	Carbamoyl-phosphate synthase L chain, ATP-binding	156960	-2.55898	1Hr-Adult
BTB and MATH domain-containing protein 38	Ascaris suum	Nematoda	2e-15	BTB/POZ	202512	-2.56093	4Hr-Adult
TNF-receptor-associated factor 1	Hydractinia echinata	Cnidaria	5e-27	MATH superfamily, Tumor Necrosis Factor Receptor	141553	-2.56411	4Hr-Adult
hypothetical protein DAPPUDRAFT_68512	Daphnia pulex	Arthropoda	2e-06	N / A	205738	-2.56464	4Hr-UO
cyclin-D-binding Myb transcription factor 1	Rattus norvegicus	Chordata	4e-23	Myb, DNA-binding, SANT superfamily	244074	-2.56571	1Hr-UO
hypothetical protein BRAFLDRAFT_59798	Branchiostoma floridae	Chordata	9e-57	FHIT (fragile histidine family)	175004	-2.56814	1Hr-Adult
hypothetical protein BRAFLDRAFT_63866	Branchiostoma floridae	Chordata	3e-19	N / A	222210	-2.56857	4Hr-Adult
LOW QUALITY PROTEIN: epithelial-stromal interaction protein 1	Loxodonta africana	Chordata	8e-08	N / A	243586	-2.57113	4Hr-Adult
transmembrane protein 175	Danio rerio	Chordata	1e-24	DUF1211 superfamily	147795	-2.5717	1Hr-Adult
hypothetical protein BRAFLDRAFT_123481	Branchiostoma floridae	Chordata	0.069	N / A	246674	-2.57286	1Hr-Adult
similar to predicted protein	Hydra magnipapillata	Cnidaria	4e-43	Chitin-binding, domain 3	207332	-2.57287	4Hr-Adult
transmembrane protein 173	Oreochromis niloticus	Chordata	2e-32	Sting C superfamily	246111	-2.57374	4Hr-Adult
predicted protein	Saccoglossus kowalevskii	Hemichordata	7e-79	DUF4218	219740	-2.57392	1Hr-Adult
hypothetical protein	Saccoglossus kowalevskii	Hemichordata	1e-48	PRK00409, recombination and DNA strand exchange	85951	-2.57552	1Hr-Adult
similar to predicted protein	Hydra magnipapillata	Cnidaria	1e-35	Major intrinsic protein	4182	-2.57621	4Hr-UO
hypothetical protein BRAFLDRAFT_220897	Branchiostoma floridae	Chordata	1e-46	Ras GTPase	68421	-2.57802	4Hr-Adult
similar to Ras-related small GTPase	Tribolium castaneum	Arthropoda	1e-16	EGF calcium-binding	157486	-2.57918	4Hr-Adult
similar to predicted protein	Hydra magnipapillata	Cnidaria	3e-35	K+ channel, pore region	204963	-2.58131	4Hr-Adult
Dioxygenase	Pseudomonas pseudoalcaligenes	Bacteria	6e-125	2-Nitropropane dioxygenase (NPD)	226068	-2.58158	4Hr-UO
hypothetical protein BRAFLDRAFT_227711	Branchiostoma floridae	Chordata	3e-53	Co-chaperone Hsc20	199217	-2.58273	1Hr-Adult
Hemagglutinin/amebocyte aggregation factor precursor	Salmo salar	Chordata	9e-26	N / A	118268	-2.58422	1Hr-Adult
protocadherin-16 - hedgling	Saimiri boliviensis	Chordata	3e-15	Cadherin	225923	-2.58606	4Hr-UO
uncharacterized protein LOC589087	Strongylocentrotus purpuratus	Echinodermata	9e-38	Coagulation factor 5/8 type, C-terminal	129689	-2.58697	1Hr-Adult
Interferon-induced protein with tetratricopeptide repeats 5	Salmo salar	Chordata	0.0008	N / A	243102	-2.5876	4Hr-Adult
unnamed protein product	Tetraodon nigroviridis	Chordata	7e-38	Serine/threonine protein kinase	96187	-2.58938	4Hr-Adult
hypothetical protein BRAFLDRAFT_233441	Branchiostoma floridae	Chordata	6e-44	Coagulation factor 5/8 type	51398	-2.59227	4Hr-UO
chemotaxis protein histidine kinase protein	Pseudomonas fulva	Bacteria	4e-85	Hpt	225838	-2.59578	4Hr-UO
transcription factor jun-D	Nomascus leucogeny	Chordata	0.002	Basic-leucine zipper (bZIP) transcription factor	246444	-2.59583	1Hr-Adult
basic protein N23	Pinctada fucata	Mollusca	3e-33	N / A	88578	-2.59662	4Hr-Adult
Unknown	Homo sapiens	Chordata	2e-61	emp24/gp25L/p24	1628	-2.59743	4Hr-Adult
vitrin	Xenopus (Silurana) tropicalis	Chordata	8e-26	Von Willebrand factor type A	198700	-2.59986	1Hr-Adult
hypothetical protein GUITHDRAFT_102483	Guillardia theta	Algae	6e-24	ATP synthase 10 superfamily	240743	-2.60184	1Hr-Adult
cation channel sperm-associated protein 1	Strongylocentrotus purpuratus	Echinodermata	3e-48	Cation channel	79500	-2.60224	4Hr-Adult
resistin beta	Sarcophilus harrisii	Chordata	2e-16	Resistin	242605	-2.60283	4Hr-Adult
nucleotide-binding oligomerization domain containing 2	Saccoglossus kowalevskii	Hemichordata	3e-34	N / A	248790	-2.6032	4Hr-Adult
long transient receptor potential channel 3	Homo sapiens	Chordata	0	Cation (not K+) channel	102167	-2.60395	4Hr-Adult
dopamine D1/beta receptor	Saccoglossus kowalevskii	Hemichordata	2e-47	Rhodopsin GPCR superfamily	204979	-2.60444	4Hr-Adult
Ewsr1a protein	Danio rerio	Chordata	2.5	N / A	231834	-2.60527	4Hr-Adult
Synaptonemal complex protein 3	Crassostrea gigas	Mollusca	2e-54	Cor1 superfamily	98776	-2.60671	1Hr-Adult
predicted protein	Saccoglossus kowalevskii	Hemichordata	1e-73	S1_Rrp4: Rrp4 S1 RNA-binding domain	120763	-2.60713	1Hr-Adult
similar to conserved hypothetical protein	Tribolium castaneum	Arthropoda	7e-06	K+ channel, ion transport superfamily	114751	-2.60783	1Hr-Adult
putative flagellar hook-length control protein FliK	Cellvibrio sp.	Bacteria	4e-19	Flagellar hook-length control protein	226033	-2.60816	1Hr-Adult
hypothetical protein BRAFLDRAFT_67912	Branchiostoma floridae	Chordata	8e-36	DnaJ-class molecular chaperone with C-terminal Zn finger domain	109726	-2.60888	1Hr-Adult
Retrovirus-related Pol polyprotein	Schistosoma japonicum	Platyhelminthes	3e-06	N / A	138000	-2.61043	4Hr-UO
neuroligin-4, X-linked isoform 2	Cavia porcellus	Chordata	4e-88	Esterase/lipase/thioesterase	33439	-2.61236	4Hr-Adult
cytidine and dCMP deaminase domain-containing protein	Macaca mulatta	Chordata	6e-25	Cytidine/deoxycytidylate deaminase, zinc-binding region	198805	-2.61524	1Hr-Adult
amylopullulanase	Lactobacillus plantarum	Bacteria	4e-45	PTZ00121	224345	-2.61617	1Hr-Adult
hypothetical protein BRAFLDRAFT_125226	Branchiostoma floridae	Chordata	4e-19	DUF2475 superfamily	217678	-2.61735	1Hr-Adult
hypothetical protein VOLCADRAFT_55562	Volvox carteri	Algae	1e-14	Allergen V5/Tpx-1 related, SCP superfamily	243143	-2.61752	4Hr-Adult
KLTH0A00550p	Lachancea thermotolerans	Fungi	0.0003	N / A	246088	-2.61771	4Hr-Adult
f-box only protein 37	Anolis carolinensis	Chordata	4e-22	Leucine-rich repeats (LRRs), ribonuclease inhibitor (RI)	112784	-2.61784	1Hr-Adult
grainyhead protein 2	Amphimedon queenslandica	Porifera	5e-19	Grainyhead 2	231729	-2.6186	1Hr-Adult
hypothetical protein BRAFLDRAFT_185680	Branchiostoma floridae	Chordata	5e-24	Leucine rich repeat C-terminal domain	6369	-2.62221	1Hr-Adult
hypothetical protein TRIADDRAFT_30196	Trichoplax adhaerens	Placozoa	4e-46	ADP-ribose pyrophosphatase	205845	-2.62226	4Hr-Adult
hypothetical protein BRAFLDRAFT_222396	Branchiostoma floridae	Chordata	0	Aminotransferase class-III	185918	-2.62292	1Hr-Adult
lebercilin	Branchiostoma floridae	Chordata	5e-26	TMPIT superfamily	134245	-2.62364	4Hr-Adult
adenosine receptor A3	Ornithorhynchus anatinus	Chordata	4e-10	Rhodopsin GPCR superfamily	115414	-2.63234	1Hr-Adult
hypothetical protein	Ciona intestinalis	Chordata	0.0001	GPCR superfamily	204884	-2.63244	4Hr-Adult
DIS3 exonuclease 2	Oreochromis niloticus	Chordata	0.78	N / A	246824	-2.6335	4Hr-Adult
hypothetical protein TRIVIDRAFT_10277, partial	Trichoderma virens	Fungi	3e-06	N / A	241736	-2.63484	4Hr-Adult
tetraspanin-10	Gallus gallus	Chordata	1e-14	CD9/CD37/CD63 antigen, Tetraspanin, extracellular domain	93401	-2.63498	1Hr-Adult
similar to Serine racemase	Ciona intestinalis	Chordata	4e-27	Pyridoxal-5'-phosphate-dependent enzyme, beta subunit	215088	-2.635	4Hr-UO
collagen alpha-1(XII) chain, partial	Meleagris gallopavo	Chordata	2e-34	Von Willebrand factor type A	133516	-2.63703	4Hr-Adult
hypothetical protein	Paramecium tetraurelia	Protozoa	6e-06	N / A	233363	-2.63742	4Hr-Adult
uncharacterized protein YMR196W	Amphimedon queenslandica	Porifera	0	Glyco-hydro 63 superfamily	243615	-2.6409	4Hr-Adult
hemicentin-1	Oryzias latipes	Chordata	3e-11	Immunoglobulin C-2 Type	213890	-2.64264	4Hr-Adult
chromosome segregation protein SMC	Haloarcula marismortui	Bacteria	0.02	N / A	238986	-2.64369	4Hr-Adult
fibrocystin-L	Strongylocentrotus purpuratus	Echinodermata	0	IPT domain of Plexins and Cell Surface Receptors (PCSR)	40040	-2.64645	4Hr-UO
hsp70 protein	Marssonina brunnea	Fungi	5.4	N / A	241169	-2.64698	1Hr-Adult
Homeobox protein not2 (Nematostella EMXLX-Antp)	Crassostrea gigas	Mollusca	1e-25	Homeobox transcription factor	4795	-2.64722	4Hr-Adult
prion protein	Homo sapiens	Chordata	7e-19	N / A	151654	-2.6484	4Hr-Adult
hox1 - (Nematostella Anthox6)	Podocoryna carnea	Cnidaria	8e-25	Homeobox transcription factor	101740	-2.65187	4Hr-Adult
similar to phospholipase D	Tribolium castaneum	Arthropoda	0	Phospholipase D/Transphosphatidylase	164013	-2.65452	4Hr-UO
torsin family 1, member B (torsin B)	Branchiostoma floridae	Chordata	4e-104	P-loop NTPase	241618	-2.6548	1Hr-Adult
Toxin AvTX-60A	Actineria villosa	Cnidaria	2e-42	Sigma-54 factor, interaction region	1173	-2.65647	1Hr-Adult
hypothetical protein SMB_G3331	Clostridium acetobutylicum	Bacteria	6e-27	N / A	44477	-2.65735	4Hr-Adult
DNA polymerase epsilon subunit 2	Strongylocentrotus purpuratus	Echinodermata	0	DNA polymerase epsilon subunit B	108175	-2.65775	4Hr-Adult
tripartite motif-containing protein 45	Equus caballus	Chordata	2e-16	Zn-finger, B-box	217122	-2.66109	4Hr-Adult
Unknown - no blast hit	-	-	-	-	241754	-2.66406	1Hr-Adult
putative ectodysplasin splice variant-8 exons	Gasterosteus aculeatus	Chordata	4e-10	Tumour necrosis factor subfamily	200879	-2.66476	1Hr-Adult
acetyl-CoA carboxylase biotin carboxylase subunit, partial	Pseudomonas syringae	Bacteria	9e-82	Carbamoyl-phosphate synthetase large chain, N-terminal	148720	-2.66599	1Hr-Adult
ly6/PLAUR domain-containing protein 3	Xenopus (Silurana) tropicalis	Chordata	0.0005	N / A	223588	-2.66611	1Hr-Adult
similar to Collagen alpha-1(XII) chain	Hydra magnipapillata	Cnidaria	3e-18	Chitin binding Peritrophin-A	214763	-2.66975	4Hr-Adult
hypothetical protein BRAFLDRAFT_120109	Branchiostoma floridae	Chordata	4e-05	N / A	241660	-2.67171	1Hr-Adult
ly6/PLAUR domain-containing protein 3	Xenopus (Silurana) tropicalis	Chordata	0.0005	N / A	223588	-2.67305	4Hr-Adult
caspase-2	Crassostrea gigas	Mollusca	4e-06	CARD interaction region	240291	-2.67335	1Hr-Adult
Tripartite motif-containing protein 2	Crassostrea gigas	Mollusca	2e-06	N / A	206240	-2.67416	1Hr-Adult
similar to myosin regulatory light chain interacting protein	Hydra magnipapillata	Cnidaria	2e-14	N / A	97258	-2.67431	1Hr-Adult
hypothetical protein BRAFLDRAFT_99723	Branchiostoma floridae	Chordata	4e-148	RdRP superfamily	70204	-2.67509	4Hr-Adult
uncharacterized protein LOC101165212	Oryzias latipes	Chordata	3e-07	N / A	123233	-2.67949	4Hr-Adult
R-ras3 protein	Wuchereria bancrofti	Nematoda	6e-21	Ras GTPase, P-loop NTPase	204358	-2.67965	4Hr-Adult
hypothetical protein BRAFLDRAFT_67254	Branchiostoma floridae	Chordata	2e-05	Coagulation factor 5/8 type, C-terminal	224200	-2.68332	4Hr-Adult
RND family efflux transporter MFP subunit	Acidovorax ebreus	Bacteria	1.2		241147	-2.68433	4Hr-Adult
hypothetical protein	Saccoglossus kowalevskii	Hemichordata	9e-27	N / A	207607	-2.68566	1Hr-Adult
isoamyl acetate-hydrolyzing esterase 1 homolog	Zonotrichia albicollis	Chordata	3e-56	Lipolytic enzyme, G-D-S-L	89791	-2.68626	1Hr-Adult
solute carrier family 43, member 2	Saccoglossus kowalevskii	Hemichordata	1e-39	MFS superfamily, Sugar transporter superfamily	243606	-2.68781	4Hr-Adult
Dicer Related Helicase family member (drh-1)	Saccoglossus kowalevskii	Hemichordata	3e-117	DEAD/DEAH box helicase	95706	-2.69002	4Hr-Adult
hsp70 protein	Marssonina brunnea	Fungi	5.4	N / A	241169	-2.69306	4Hr-Adult
Ets variant gene 6; TEL oncogene	Homo sapiens	Chordata	3e-26	HSF/ETS, DNA-binding	29806	-2.69368	1Hr-Adult
activin protein	Branchiostoma floridae	Chordata	6e-41	Inhibin, alpha subunit, TGF-beta superfamily	124360	-2.69594	1Hr-UO
hypothetical protein BRAFLDRAFT_261932	Branchiostoma floridae	Chordata	3e-17	SOUL superfamily - Heme binding protein	223649	-2.69616	4Hr-Adult
NuDiX family member (ndx-8)	Saccoglossus kowalevskii	Hemichordata	1e-34	Coenzyme A pyrophosphatase	197163	-2.69619	1Hr-Adult
protein MB21D2	Monodelphis domestica	Chordata	1e-29	Mab21 Superfamily	218914	-2.70342	1Hr-Adult
RING finger protein 213	Canis lupus	Chordata	0	AAA ATPase	239505	-2.70391	4Hr-Adult
hypothetical protein	Hydra magnipapillata	Cnidaria	3e-23	Zn-finger, C2H2 type	216952	-2.71035	4Hr-Adult
secreted protein, acidic, cysteine-rich	Saccoglossus kowalevskii	Hemichordata	2e-21	Calcium-binding EF-hand, KAZAL_FS superfamily	196727	-2.71093	4Hr-Adult
hypothetical protein	Oryctolagus cuniculus	Chordata	5e-89	Isoprenoid Biosynthesis enzymes	122732	-2.71109	1Hr-Adult
IRF2 protein	Bos taurus	Chordata	6e-50	Interferon regulatory factor	47103	-2.71268	4Hr-Adult
hypothetical protein BRAFLDRAFT_123481	Branchiostoma floridae	Chordata	0.069	N / A	246674	-2.71286	4Hr-Adult
Protein kinase domain containing protein	Tetrahymena thermophila	Protozoa	4	N / A	121205	-2.71719	1Hr-Adult
peroxiredoxin HYR1	Colletotrichum higginsianum	Fungi	0.021	N / A	196919	-2.72022	4Hr-Adult
C4-dicarboxylate-binding periplasmic protein	Pseudomonas pseudoalcaligenes	Bacteria	3e-164	Response regulator receiver, SBP Bac7 superfamily	223166	-2.72924	4Hr-Adult
cell growth-regulating nucleolar protein	Monodelphis domestica	Chordata	0.001	N / A	245418	-2.72932	4Hr-Adult
hypothetical protein	Pseudomonas mendocina	Bacteria	5e-97	Yip1 superfamily	225644	-2.73041	1Hr-Adult
rod shape-determining protein MreB	Pseudomonas species	Bacteria	1e-136	MreB superfamily	225844	-2.73805	1Hr-Adult
hypothetical protein VOLCADRAFT_65315	Volvox carteri	Algae	2e-51	N / A	94826	-2.74035	1Hr-Adult
Uracil-DNA glycosylase	Crassostrea gigas	Mollusca	4e-117	Uracil-DNA glycosylase, not poxvirus	219712	-2.74238	4Hr-Adult
hypothetical protein BRAFLDRAFT_100697	Branchiostoma floridae	Chordata	6e-20	N / A	213468	-2.74477	4Hr-Adult
hypothetical protein BRAFLDRAFT_98740	Branchiostoma floridae	Chordata	9e-175	EGF calcium-binding, Thrombomodulin	157742	-2.74481	4Hr-Adult
hypothetical protein BRAFLDRAFT_204550	Branchiostoma floridae	Chordata	5e-31	Coagulation factor 5/8 type, C-terminal, FA58C superfamily	113283	-2.74529	4Hr-Adult
hypothetical protein PTSG_05576	Salpingoeca sp.	Choanoflagellida	1e-26	SOUL superfamily - Heme binding protein	209255	-2.74669	4Hr-UO
Histamine N-methyltransferase	Heterocephalus glaber	Chordata	1e-12	Methyltransferase domain	202302	-2.74714	4Hr-Adult
similar to predicted protein, partial	Hydra magnipapillata	Cnidaria	2e-108	Sulfatase superfamily	126527	-2.74897	4Hr-Adult
apoptosis antagonizing transcription factor	Xenopus (Silurana) tropicalis	Chordata	2e-87	Glucose/ribitol dehydrogenase	156023	-2.74994	1Hr-Adult
interferon regulatory factor 2	Danio rerio	Chordata	3e-38	Interferon regulatory factor	124291	-2.75197	4Hr-Adult
hypothetical protein BRAFLDRAFT_119727	Branchiostoma floridae	Chordata	2e-17	N / A	241906	-2.75789	1Hr-Adult
hypothetical protein TRIADDRAFT_15474	Trichoplax adhaerens	Placozoa	4e-38	Hly-III related proteins	157704	-2.75799	4Hr-Adult
endozepine	Cyprinus carpio	Chordata	2e-29	Acyl-coA-binding protein, ACBP	81002	-2.75893	1Hr-Adult
similar to predicted protein	Hydra magnipapillata	Cnidaria	1e-38	Ras GTPase, P-loop NTPase	5879	-2.75973	4Hr-Adult
similar to predicted protein	Hydra magnipapillata	Cnidaria	7e-36	Basic-leucine zipper (bZIP) transcription factor, JUN superfamily	238589	-2.76051	4Hr-Adult
probable E3 ubiquitin-protein ligase RNF217	Pan troglodytes	Chordata	2e-58	IBR superfamily	136943	-2.7657	4Hr-Adult
hypothetical protein A1Q2_06085	Trichosporon asahii	Fungi	4e-18	Rhodopsin GPCR superfamily	222036	-2.76799	4Hr-Adult
2-isopropylmalate synthase	Delftia species	Bacteria	9e-66	DRE_TIM Metallolyase superfamily	78763	-2.76831	4Hr-Adult
two component transcriptional regulator	Delftia acidovorans	Bacteria	2e-53	Response regulator receiver	222006	-2.77125	1Hr-Adult
Werner syndrome ATP-dependent helicase	Macaca mulatta	Chordata	1e-38	P-loop NTPase	138657	-2.77906	4Hr-Adult
GP2 THP protein	Montipora capitata	Cnidaria	7e-36	N / A	203158	-2.78172	4Hr-Adult
similar to predicted protein	Hydra magnipapillata	Cnidaria	8e-40	Amino acid-binding ACT	202012	-2.78267	1Hr-Adult
ATPase	Pseudomonas protegens	Bacteria	4e-112	COG1485, ATPase	225943	-2.78298	4Hr-Adult
hypothetical protein Spea_1872	Shewanella pealeana	Bacteria	1e-05	P-loop NTPase	210758	-2.78381	4Hr-Adult
spermatogenesis-associated serine-rich protein 1	Strongylocentrotus purpuratus	Echinodermata	1e-25	N / A	217765	-2.78471	4Hr-Adult
hypothetical protein BRAFLDRAFT_98740	Branchiostoma floridae	Chordata	9e-174	EGF calcium-binding	61301	-2.78641	4Hr-Adult
hypothetical protein	Paramecium tetraurelia	Protozoa	7e-09	Tho2 superfamily	242327	-2.78651	4Hr-Adult
hypothetical protein BRAFLDRAFT_62307	Branchiostoma floridae	Chordata	6e-56	NTP-Pase superfamily	93898	-2.78743	4Hr-Adult
Tyrosine-protein kinase Src42A	Ascaris suum	Nematoda	2e-23	Serine/threonine protein kinase	87776	-2.78749	4Hr-Adult
similar to meprin A	Hydra magnipapillata	Cnidaria	1e-59	Peptidase, metallopeptidases	62660	-2.789	4Hr-Adult
hypothetical protein BRAFLDRAFT_275357	Branchiostoma floridae	Chordata	1e-80	Glutamine amidotransferase class-I	182128	-2.79107	4Hr-Adult
Hemagglutinin/amebocyte aggregation factor precursor	Salmo salar	Chordata	9e-26	N / A	118268	-2.7925	4Hr-Adult
hypothetical protein BRAFLDRAFT_279978	Branchiostoma floridae	Chordata	5e-138	Haem peroxidase, ARM superfamily	161307	-2.79312	4Hr-Adult
similar to predicted protein	Hydra magnipapillata	Cnidaria	5e-24	N / A	242847	-2.79326	4Hr-Adult
cell division cycle 6 protein	Saccoglossus kowalevskii	Hemichordata	9e-160	AAA ATPase	80906	-2.79862	4Hr-Adult
meiosis expressed gene 1 protein	Strongylocentrotus purpuratus	Echinodermata	5e-38	PRK10936	237368	-2.80048	4Hr-Adult
ectonucleotide pyrophosphatase/phosphodiesterase family member 5	Danio rerio	Chordata	1e-67	Type I phosphodiesterase/nucleotide pyrophosphatase	106597	-2.80067	4Hr-Adult
conserved hypothetical protein	Oscillatoria species	Bacteria	1e-24	ATP Grasp 4 superfamily	243275	-2.80365	4Hr-Adult
uncharacterized protein LOC588535	Strongylocentrotus purpuratus	Echinodermata	1e-23	N / A	205954	-2.80421	4Hr-UO
dicer 1	Mayetiola destructor	Arthropoda	9e-06	Ribonuclease III	201449	-2.80985	4Hr-Adult
hypothetical protein MDA_GLEAN10007261	Myotis davidii	Chordata	4e-31	N / A	34585	-2.81053	4Hr-Adult
conserved hypothetical protein	Neospora caninum	Protozoa	0.04	N / A	239340	-2.81102	1Hr-Adult
hypothetical protein BRAFLDRAFT_215099	Branchiostoma floridae	Chordata	2e-59	Ring, DeltexC superfamily	103789	-2.8138	4Hr-Adult
KpsF/GutQ family protein	Pseudomonas mendocina	Bacteria	9e-180	Sugar isomerase (SIS)	157171	-2.81566	4Hr-Adult
dynein heavy chain 5, axonemal	Strongylocentrotus purpuratus	Echinodermata	6e-34	N / A	49135	-2.81674	4Hr-Adult
protein MB21D2	Monodelphis domestica	Chordata	1e-29	Mab21 Superfamily	218914	-2.82164	4Hr-Adult
integrator complex subunit putative	Albugo laibachii	Algae	2.7	Antiport PotE	239150	-2.82604	4Hr-Adult
neuronal pentraxin-1	Oreochromis niloticus	Chordata	4e-24	LamG superfamily	142117	-2.83259	4Hr-Adult
similar to predicted protein	Hydra magnipapillata	Cnidaria	6e-58	Chitin-binding, domain 3	209103	-2.83379	4Hr-Adult
Sodium/potassium/calcium exchanger 5	Crassostrea gigas	Mollusca	3e-64	Sodium/calcium exchanger membrane region	83881	-2.83572	4Hr-Adult
beta gamma crystallin isoform 8	Montipora capitata	Cnidaria	2e-24	Beta/Gamma crystallin	206996	-2.83642	1Hr-Adult
hypothetical protein	Ciona intestinalis	Chordata	0.001	CD20	243405	-2.84729	4Hr-Adult
hypothetical protein BRAFLDRAFT_82869	Branchiostoma floridae	Chordata	2e-19	Zn-finger, B-box	220813	-2.84827	4Hr-Adult
BTB/POZ domain-containing protein 3	Strongylocentrotus purpuratus	Echinodermata	8e-26	BTB And C-terminal Kelch superfamily	144709	-2.85049	1Hr-Adult
glutaredoxin-2, mitochondrial	Branchiostoma floridae	Chordata	2e-28	Glutaredoxin	247921	-2.85399	1Hr-Adult
interferon regulatory factor 2	Danio rerio	Chordata	2e-33	Interferon regulatory factor	92283	-2.85422	1Hr-Adult
PrpE protein	Neptuniibacter caesariensis	Bacteria	1e-170	AMP-dependent synthetase, Adenylate forming domain	48388	-2.85583	4Hr-Adult
2'-5' oligoadenylate synthetase	Mus musculus	Chordata	4e-35	Nucleotidyltransferase (NT) domain, OAS1_C superfamily	241602	-2.85646	4Hr-Adult
similar to predicted protein	Hydra magnipapillata	Cnidaria	2e-23	Chitin binding superfamily	54175	-2.85714	4Hr-Adult
hypothetical protein BRAFLDRAFT_117144	Branchiostoma floridae	Chordata	2e-178	Aminoacyl-tRNA synthetase, Cl- channel, voltage gated	126282	-2.85888	4Hr-UO
type III restriction enzyme, res subunit	Staphylococcus aureus	Bacteria	3.2	N / A	244133	-2.8611	1Hr-Adult
hypothetical protein NCLIV_024560	Neospora caninum	Protozoa	0.096	N / A	241933	-2.86182	1Hr-Adult
Rh-related protein	Branchiostoma floridae	Chordata	2e-116	Ammonium transport, Blood group Rhesus C/E and D polypeptide	11915	-2.86372	1Hr-Adult
thrombin inhibitor haemalin	Haemaphysalis longicornis	Arthropoda	6e-16	Protease inhibitor I2, Kunitz metazoa	102518	-2.86635	1Hr-Adult
major facilitator superfamily domain-containing protein 8	Trichinella spiralis	Nematoda	0.003	Major Facilitator Superfamily	201119	-2.86866	4Hr-Adult
chitin deacetylase 1	Danaus plexippus	Arthropoda	3e-90	Polysaccharide deacetylase, CE4_CDA superfamily	247951	-2.87808	4Hr-Adult
Tm7-1-6 G-protein coupled receptor	Acropora millepora	Cnidaria	4e-22	Rhodopsin GPCR superfamily	117891	-2.88084	4Hr-Adult
hypothetical protein	Paramecium tetraurelia	Protozoa	6e-06	N / A	233363	-2.88228	1Hr-Adult
predicted protein	Saccoglossus kowalevskii	Hemichordata	7e-79	DUF4218	219740	-2.88351	4Hr-Adult
similar to predicted protein	Ciona intestinalis	Chordata	9e-45	N / A	242856	-2.88988	1Hr-Adult
IgGFc-binding protein	Crassostrea gigas	Mollusca	1e-11	D-galactoside/L-rhamnose binding SUEL lectin	200279	-2.89331	4Hr-Adult
ZYRO0G14894p	Zygosaccharomyces rouxii	Fungi	1e-11	N / A	157021	-2.89332	4Hr-UO
3'-5' exoribonuclease 1	Oryzias latipes	Chordata	2e-95	Exonuclease	82503	-2.89496	1Hr-Adult
dynein, light chain, roadblock-type	Callorhinchus milii	Chordata	3e-36	Rob1 LC7 superfamily	183927	-2.90076	4Hr-Adult
ubiquitin-conjugating enzyme E2M	Saccoglossus kowalevskii	Hemichordata	2e-26	Ubiquitin-conjugating enzymes	131352	-2.90178	4Hr-Adult
similar to predicted protein	Hydra magnipapillata	Cnidaria	2e-35	HPPA domain	226040	-2.90965	4Hr-Adult
GK13554	Drosophila willistoni	Arthropoda	9e-68	PHA03247 domain	138797	-2.91528	4Hr-Adult
hypothetical protein NAEGRDRAFT_78681	Naegleria gruberi	Protozoa	3e-21	EGF domain	197168	-2.91943	4Hr-Adult
uncharacterized protein LOC100899798	Metaseiulus occidentalis	Arthropoda	2e-10	N / A	202181	-2.91976	4Hr-Adult
resistin	Loxodonta africana	Chordata	2e-15	Resistin	206222	-2.9213	4Hr-Adult
hypothetical protein BN5_00673	Pseudomonas pseudoalcaligenes	Bacteria	8e-166	Bacterial regulatory protein, LysR	222070	-2.92781	4Hr-Adult
morn domain repeat protein	Ichthyophthirius multifiliis	Protozoa	7e-22	Morn superfamily	171979	-2.92938	4Hr-Adult
ras-related C3 botulinum toxin substrate 2	Amphimedon queenslandica	Porifera	4e-30	Ras GTPase	210228	-2.93213	4Hr-Adult
hypothetical protein BRAFLDRAFT_63863	Branchiostoma floridae	Chordata	2e-23	P-loop NTPase	240574	-2.93253	1Hr-Adult
hypothetical protein DAPPUDRAFT_309832	Daphnia pulex	Arthropoda	3e-36	Sec14p lipid-binding domain	202715	-2.9361	4Hr-Adult
Protein ZC239.14	Caenorhabditis elegans	Nematoda	8e-17	K+ channel tetramerisation, BTB superfamily	84870	-2.9417	4Hr-Adult
similar to EGF domain containing protein	Hydra magnipapillata	Cnidaria	5e-89	Laminin-type EGF, DSL domain	60816	-2.94536	4Hr-Adult
3-oxoacyl-ACP reductase	Pseudomonas fulva	Bacteria	2e-121	Short-chain dehydrogenase/reductase SDR	156023	-2.95501	4Hr-Adult
toxin-antitoxin system, toxin component, Bro family	Roseibium species	Bacteria	3e-26	Phage anti-repressor protein	226088	-2.9572	4Hr-UO
putative phospholipase A2 precursor	Micrurus altirostris	Chordata	4e-22	Phospholipase A2	148607	-2.96324	1Hr-Adult
gamma-glutamyl hydrolase	Gallus gallus	Chordata	2e-62	Gat1 superfamily	230814	-2.96469	4Hr-Adult
Rh-related protein	Branchiostoma floridae	Chordata	2e-116	Ammonium transport, Blood group Rhesus C/E and D polypeptide	11915	-2.97202	4Hr-Adult
cytidine and dCMP deaminase domain-containing protein	Macaca mulatta	Chordata	6e-25	Cytidine/deoxycytidylate deaminase, zinc-binding region	198805	-2.97842	4Hr-Adult
hypothetical protein BRAFLDRAFT_118038	Branchiostoma floridae	Chordata	9e-28	N / A	245778	-2.98265	4Hr-Adult
conserved hypothetical protein	Neospora caninum	Protozoa	0.04	N / A	239340	-2.98746	4Hr-Adult
beta gamma crystallin isoform 8	Montipora capitata	Cnidaria	2e-24	Crystal superfamily	206996	-2.98766	4Hr-Adult
hypothetical protein BN5_00673	Pseudomonas pseudoalcaligenes	Bacteria	8e-166	Bacterial regulatory protein, LysR	222070	-2.9889	1Hr-Adult
probable E3 ubiquitin-protein ligase RNF217	Pan troglodytes	Chordata	2e-58	IBR superfamily	136943	-2.99037	1Hr-Adult
glyceraldehyde 3-phosphate dehydrogenase	Pseudoalteromonas haloplanktis	Bacteria	1e-125	Glyceraldehyde 3-phosphate dehydrogenase	221904	-2.99266	1Hr-Adult
sensory box/GGDEF domain/EAL domain protein	Neptuniibacter caesariensis	Bacteria	1e-105	PAS-associated, Class III nucleotidyl cyclases	225972	-2.99778	1Hr-Adult
bifunctional isocitrate dehydrogenase kinase/phosphatase protein	Pseudomonas putida	Bacteria	6e-155	Isocitrate dehydrogenase kinase/phosphatase (AceK)	225697	-2.99835	1Hr-Adult
Unknown - no blast hit	-	-	-	-	241424	-3.00438	1Hr-Adult
isoamyl acetate-hydrolyzing esterase 1 homolog	Zonotrichia albicollis	Chordata	2e-56	Lipolytic enzyme, G-D-S-L, Isoamyl acetate hydrolase	89791	-3.00572	4Hr-Adult
putative flagellar hook-length control protein FliK	Cellvibrio sp.	Bacteria	4e-19	Flagellar hook-length control protein	226033	-3.00634	4Hr-Adult
histone H2A-2.2	Psammechinus miliaris	Echinodermata	5e-68	Histone H2A	177240	-3.01098	1Hr-Adult
torsin family 1, member B (torsin B)	Branchiostoma floridae	Chordata	2e-104	P-loop NTPase	98049	-3.01144	1Hr-Adult
hypothetical protein BRAFLDRAFT_76551	Branchiostoma floridae	Chordata	4e-42	N / A	85102	-3.01183	1Hr-Adult
Rhesus blood group-associated A glycoprotein	Saccoglossus kowalevskii	Hemichordata	4e-106	Ammonium transport, Blood group Rhesus C/E and D polypeptide	115269	-3.01407	4Hr-Adult
dynein, light chain, roadblock-type	Callorhinchus milii	Chordata	3e-36	Rob1 LC7 superfamily	183927	-3.01553	1Hr-Adult
putative ectodysplasin splice variant-8 exons	Gasterosteus aculeatus	Chordata	4e-10	Tumour necrosis factor subfamily	200879	-3.01952	4Hr-Adult
ABC transporter G family member 14 isoform	Acyrthosiphon pisum	Arthropoda	0	ABC Transporter, P-loop NTPase	103967	-3.02404	4Hr-Adult
hypothetical protein BRAFLDRAFT_217140	Branchiostoma floridae	Chordata	5e-51	Lim superfamily	132927	-3.0252	4Hr-Adult
similar to conserved hypothetical protein	Tribolium castaneum	Arthropoda	7e-06	K+ channel, ion transport superfamily	114751	-3.02926	4Hr-Adult
hypothetical protein BRAFLDRAFT_113702	Branchiostoma floridae	Chordata	3e-110	Uricase, T-fold superfamily	175574	-3.03438	4Hr-Adult
predicted protein	Capsaspora owczarzaki	Protozoa	1e-14	CHCH domain	174742	-3.03568	1Hr-Adult
Malonyl CoA-acyl carrier protein transacylase	Crocosphaera watsonii	Bacteria	2e-16	N / A	222862	-3.03919	1Hr-Adult
stearoyl-CoA desaturase 1b	Sparus aurata	Chordata	6e-127	Fatty acid desaturase	24362	-3.04092	4Hr-Adult
unnamed protein product	Oikopleura dioica	Chordata	3e-11	Amino acid/polyamine transporter II	69471	-3.04773	1Hr-Adult
DNA polymerase	Entamoeba histolytica	Protozoa	2e-28	DNA polymerase type-II	64666	-3.05354	4Hr-Adult
P13	Spodoptera litura nucleopolyhedrovirus II	Virus	1e-38	Glycosyl transferase	207283	-3.05699	1Hr-Adult
Malonyl CoA-acyl carrier protein transacylase	Crocosphaera watsonii	Bacteria	2e-16	N / A	222862	-3.07474	4Hr-Adult
glutathione S-transferase omega-1 isoform 2	Gallus gallus	Chordata	6e-53	Glutathione S-transferase, omega-class	202412	-3.0816	4Hr-Adult
interferon regulatory factor 1	Takifugu rubripes	Chordata	7e-43	Interferon regulatory factor	141683	-3.0849	4Hr-Adult
AP endonuclease, putative	Ixodes scapularis	Arthropoda	5e-121	AP endonuclease, family 2	129329	-3.08588	1Hr-UO
conserved hypothetical protein	Oscillatoria species	Bacteria	5e-21	ATP Grasp 4 superfamily	243852	-3.08919	1Hr-Adult
1,8-cineole synthase, chloroplastic	Salvia officinalis	Plantae	6.5	N / A	244917	-3.09029	4Hr-Adult
transcription factor MafG	Gallus gallus	Chordata	1e-20	Maf transcription factor, musculoaponeurotic fibrosarcoma oncogene	86952	-3.101	1Hr-Adult
hypothetical protein UU5_09222	Rhodanobacter sp.	Bacteria	0.023	N / A	98287	-3.10178	1Hr-Adult
SPRY domain-containing SOCS box protein 3	Branchiostoma floridae	Chordata	7e-49	SPRY domain	146814	-3.10586	1Hr-Adult
solute carrier organic anion transporter family member 4A1	Canis lupus	Chordata	2e-131	Organic anion transporter polypeptide (OATP)	11296	-3.13996	1Hr-Adult
hypothetical protein TcasGA2_TC014831	Tribolium castaneum	Arthropoda	4e-40	N / A	52111	-3.15822	1Hr-Adult
similar to predicted protein	Hydra magnipapillata	Cnidaria	5e-24	N / A	242847	-3.15981	1Hr-Adult
Muscle-specific protein 20	Crassostrea gigas	Mollusca	2e-33	Calponin homology domain; actin-binding domain	239764	-3.16117	1Hr-Adult
hypothetical protein LOC100565234	Anolis carolinensis	Chordata	0.006	N / A	200587	-3.16553	4Hr-UO
hypothetical protein LOC100331538	Danio rerio	Chordata	1e-29	N / A	98785	-3.17531	1Hr-Adult
conserved hypothetical protein (NvHLX-e) antennipedia	Culex quinquefasciatus	Arthropoda	6e-18	Homeobox	58683	-3.18131	1Hr-Adult
4,5-dihydroxyphthalate dehydrogenase	Salmo salar	Chordata	8e-133	Oxidoreductase	229043	-3.18801	1Hr-Adult
mitochondrial antiviral signaling	Danio rerio	Chordata	6e-08	Death domain superfamily	95567	-3.19188	4Hr-Adult
hypothetical protein BRAFLDRAFT_75675	Branchiostoma floridae	Chordata	1e-39	Guanylate-binding protein, P-loop NTPase	239807	-3.19818	4Hr-Adult
two component transcriptional regulator	Delftia acidovorans	Bacteria	2e-53	Response regulator receiver	222006	-3.19873	4Hr-Adult
PrpE protein	Neptuniibacter caesariensis	Bacteria	1e-170	AMP-dependent synthetase, Adenylate forming domain	48388	-3.20575	1Hr-Adult
tenebrosin-C	Oreochromis niloticus	Chordata	0.005	N / A	242539	-3.20956	4Hr-Adult
protein Mpv17	Takifugu rubripes	Chordata	1e-36	Mpv17/PMP22	147648	-3.22882	1Hr-Adult
hypothetical protein BRAFLDRAFT_98229	Branchiostoma floridae	Chordata	6e-66	N / A	245520	-3.23611	4Hr-Adult
hypothetical protein BRAFLDRAFT_124506	Branchiostoma floridae	Chordata	7e-75	Deoxynucleoside kinase, p-loop NTPase	226402	-3.23826	1Hr-Adult
hypothetical protein IIG_02389	Bacillus cereus	Bacteria	0.006	N / A	245486	-3.25586	1Hr-Adult
hypothetical protein SynWH7803_0495	Synechococcus sp.	Bacteria	0.035	N / A	248398	-3.2628	4Hr-Adult
hypothetical protein CGI_10000144	Crassostrea gigas	Mollusca	8e-85	P-loop NTPase	138752	-3.27107	4Hr-Adult
hypothetical protein BRAFLDRAFT_126778	Branchiostoma floridae	Chordata	7e-26	CBM-21 superfamily	242705	-3.27229	4Hr-Adult
valyl-tRNA synthetase	Pseudomonas sp.	Bacteria	9e-177	nucleotidyl transferase, Anticodon-binding of valyl tRNA synthetases	3316	-3.27427	1Hr-Adult
Krueppel factor 2	Anolis carolinensis	Chordata	2e-24	Zn-finger, C2H2 type	154925	-3.28676	4Hr-Adult
Tm7-1-6 G-protein coupled receptor	Acropora millepora	Cnidaria	4e-22	Rhodopsin GPCR superfamily	117891	-3.29017	1Hr-Adult
hypothetical protein BRAFLDRAFT_107293	Branchiostoma floridae	Chordata	3e-09	N / A	214859	-3.29468	4Hr-Adult
Unknown - no blast hit	-	-	-	-	246318	-3.29603	4Hr-Adult
e3 ubiquitin-protein ligase DTX3L	Amphimedon queenslandica	Porifera	5e-35	DeltexC superfamily	151378	-3.29727	4Hr-Adult
hypothetical protein CHLREDRAFT_112949	Chlamydomonas reinhardtii	Plantae	4e-27	Zinc-binding domain - several pairs of CxxC motifs	80734	-3.30916	1Hr-Adult
hypothetical protein TTHERM_00429950	Tetrahymena thermophila	Protozoa	0.44	N / A	242419	-3.31887	1Hr-Adult
CUB/zona pellucida domains 1 protein	Epinephelus coioides	Chordata	1e-13	Zona pellucida superfamily	220488	-3.3207	4Hr-Adult
hypothetical protein BRAFLDRAFT_63867	Branchiostoma floridae	Chordata	6e-13	N / A	247679	-3.33597	4Hr-Adult
transcription factor MafG	Gallus gallus	Chordata	1e-20	Maf transcription factor, musculoaponeurotic fibrosarcoma oncogene	86952	-3.35429	4Hr-Adult
hypothetical protein BRAFLDRAFT_106563	Branchiostoma floridae	Chordata	6e-109	ubiquitin superfamily, terd superfamily	244805	-3.3564	4Hr-Adult
conserved hypothetical protein	Ixodes scapularis	Arthropoda	3e-18	Tolloid superfamily	219700	-3.35824	4Hr-Adult
TBC domain-containing protein kinase protein	Branchiostoma floridae	Chordata	1e-21	Rhodopsin GPCR superfamily	224981	-3.37293	4Hr-Adult
Hypothetical protein CBG22662	Caenorhabditis briggsae	Nematoda	1e-52	SMC_Prok_B	196975	-3.37461	4Hr-Adult
hypothetical protein BRAFLDRAFT_63867	Branchiostoma floridae	Chordata	9e-35	N / A	247680	-3.38061	1Hr-Adult
hypothetical protein BRAFLDRAFT_117197	Branchiostoma floridae	Chordata	3e-64	P-loop NTPase	218210	-3.38223	4Hr-Adult
gelsolin	Schistosoma japonicum	Platyhelminthes	4e-18	Gelsolin, actin binding	204381	-3.3824	4Hr-Adult
hypothetical protein BRAFLDRAFT_152201	Branchiostoma floridae	Chordata	9e-28	D-galactoside/L-rhamnose binding SUEL lectin	124712	-3.38525	4Hr-Adult
pancreatic lipase-related protein	Mizuhopecten yessoensis	Mollusca	9e-50	Lipase	46495	-3.38809	4Hr-Adult
Unknown - no blast hit	-	-	-	-	246318	-3.39548	1Hr-Adult
hypothetical protein BRAFLDRAFT_88988	Branchiostoma floridae	Chordata	5e-131	MACPF superfamily	196264	-3.39675	4Hr-Adult
nonmuscle myosin heavy chain (NMHC)	Ornithorhynchus anatinus	Chordata	1e-10	CDC37_N superfamily	244570	-3.39709	4Hr-Adult
similar to sugar transporter	Tribolium castaneum	Arthropoda	8e-71	MFS superfamily, Sugar transporter superfamily	211167	-3.40092	4Hr-Adult
solute carrier organic anion transporter family member 4A1	Canis lupus	Chordata	2e-131	Organic anion transporter polypeptide (OATP)	11296	-3.41379	4Hr-Adult
pentapeptide repeat-containing protein	Flavobacteriaceae bacterium	Bacteria	4.8	N / A	243100	-3.41422	1Hr-Adult
tropomyosin	Crassostrea gigas	Mollusca	0.0005	N / A	243063	-3.42078	1Hr-Adult
hypothetical protein BRAFLDRAFT_106560	Branchiostoma floridae	Chordata	0	Peptidase, eukaryotic cysteine peptidase active site	244806	-3.42204	4Hr-Adult
Wzy	Escherichia coli	Bacteria	1.4	N / A	246971	-3.42874	4Hr-Adult
hypothetical protein	Pseudomonas mendocina	Bacteria	5e-97	Yip1 superfamily	225644	-3.43703	4Hr-Adult
Hemolysin-type calcium-binding region	Saccoglossus kowalevskii	Hemichordata	3e-16	N / A	26573	-3.43907	4Hr-Adult
cystine/glutamate transporter	Takifugu rubripes	Chordata	4e-28	Amino acid/polyamine transporter I	153144	-3.481	4Hr-Adult
hypothetical protein LOC100639357	Amphimedon queenslandica	Porifera	2e-24	P-loop NTPase	208361	-3.49523	4Hr-Adult
NFX1-type zinc finger-containing protein 1	Branchiostoma floridae	Chordata	0	Zn-finger, NF-X1 type	20000	-3.49996	4Hr-Adult
Hepatic leukemia factor	Crassostrea gigas	Mollusca	7e-10	Basic-leucine zipper (bZIP) transcription factor	80243	-3.50213	1Hr-Adult
hypothetical protein BRAFLDRAFT_63863	Branchiostoma floridae	Chordata	2e-23	P-loop NTPase	240574	-3.50417	4Hr-Adult
sensory box/GGDEF domain/EAL domain protein	Neptuniibacter caesariensis	Bacteria	1e-105	PAS-associated, Class III nucleotidyl cyclases	225972	-3.51417	4Hr-Adult
hypothetical protein TcasGA2_TC014831	Tribolium castaneum	Arthropoda	4e-40	N / A	52111	-3.52975	4Hr-Adult
predicted protein	Pediculus humanus corporis	Arthropoda	4e-64	Calcium-binding EF-hand	118898	-3.53488	1Hr-Adult
integrator complex subunit putative	Albugo laibachii	Algae	2.7	Antiport PotE	239150	-3.54093	1Hr-Adult
netrin receptor UNC5C	Oreochromis niloticus	Chordata	6e-30	Thrombospondin-1, ZU5, Death domain	239810	-3.57242	4Hr-Adult
predicted protein	Pediculus humanus corporis	Arthropoda	4e-64	Calcium-binding EF-hand	118898	-3.58848	4Hr-Adult
pseudouridine synthase	Haliangium ochraceum	Bacteria	1e-09	N / A	125246	-3.60014	4Hr-UO
hypothetical protein BRAFLDRAFT_69120	Branchiostoma floridae	Chordata	3e-29	Zona pellucida superfamily	210662	-3.61346	4Hr-Adult
similar to BCL2-associated athanogene 4	Taeniopygia guttata	Chordata	8e-12	Apoptosis regulator Bcl-2 protein, BAG	238008	-3.61599	4Hr-Adult
novel protein (zgc:158392)	Danio rerio	Chordata	3e-08	Death domain superfamily	95803	-3.62477	4Hr-Adult
Ets variant gene 6; TEL oncogene	Homo sapiens	Chordata	3e-26	HSF/ETS, DNA-binding	29806	-3.63175	4Hr-Adult
DEAD/DEAH box helicase factory	Malus x domestica	Plantae	3e-11	P-Loop NTPase	77702	-3.6432	4Hr-Adult
b-cell receptor CD22	Danio rerio	Chordata	7e-13	Immunoglobulin C-2 Type	213889	-3.65439	4Hr-Adult
poly(A) RNA polymerase GLD2	Mus musculus	Chordata	5e-40	PAP/25A core	205899	-3.66227	4Hr-Adult
hypothetical protein LOC100163848	Acyrthosiphon pisum	Arthropoda	4e-19	Nucleo_P87	18391	-3.66345	4Hr-Adult
glutathione S-transferase omega-1 isoform 2	Gallus gallus	Chordata	6e-53	Glutathione S-transferase, omega-class	202412	-3.67902	1Hr-Adult
Unknown - no blast hit	-	-	-	-	241424	-3.68571	4Hr-Adult
transcription factor Maf	Oreochromis niloticus	Chordata	3e-11	Basic-leucine zipper (bZIP) transcription factor	18367	-3.68574	1Hr-Adult
Beta-Cardiotoxin, A Novel Three-Finger Cardiotoxin	Ophiophagus hannah	Chordata	0.003	N / A	212210	-3.69084	1Hr-Adult
transcription factor Maf	Oreochromis niloticus	Chordata	3e-11	Basic-leucine zipper (bZIP) transcription factor	18367	-3.69814	4Hr-Adult
hypothetical protein BRAFLDRAFT_216292	Branchiostoma floridae	Chordata	8e-30	Coagulation factor 5/8 type	122214	-3.70026	4Hr-Adult
amylopullulanase	Lactobacillus plantarum	Bacteria	4e-45	PTZ00121	224345	-3.70121	4Hr-Adult
hypothetical protein DAPPUDRAFT_48454	Daphnia pulex	Arthropoda	9e-55	Ubiquitin	131035	-3.71345	4Hr-Adult
transcription factor PaxD (NvPaxD2)	Acropora millepora	Cnidaria	7e-61	Paired box protein	119149	-3.73541	4Hr-Adult
suppressor of cytokine signaling 2	Gasterosteus aculeatus	Chordata	1e-29	SOCS protein, SH2 superfamily	93849	-3.76611	1Hr-Adult
ubiquitin-conjugating enzyme E2M	Saccoglossus kowalevskii	Hemichordata	2e-26	Ubiquitin-conjugating enzymes	131352	-3.78369	1Hr-Adult
similar to predicted protein	Hydra magnipapillata	Cnidaria	4e-20	Chitin binding Peritrophin-A	224063	-3.79608	4Hr-Adult
hypothetical protein LOC100565234	Anolis carolinensis	Chordata	0.006	N / A	200587	-3.8362	4Hr-Adult
hypothetical protein BRAFLDRAFT_100697	Branchiostoma floridae	Chordata	6e-20	N / A	213468	-3.84284	1Hr-Adult
mucin peritrophin	Aedes aegypti	Arthropoda	4e-23	Chitin binding Peritrophin-A	53627	-3.87885	4Hr-Adult
hypothetical protein LOC100331538	Danio rerio	Chordata	1e-29	N / A	98785	-3.91609	4Hr-Adult
hypothetical protein BRAFLDRAFT_99723	Branchiostoma floridae	Chordata	0	RNA-directed RNA polymerase	70181	-3.93379	4Hr-Adult
scavenger receptor cysteine-rich type 1 protein M130	Amphimedon queenslandica	Porifera	2e-19	Speract/scavenger receptor	9501	-3.93443	4Hr-Adult
valyl-tRNA synthetase	Pseudomonas sp.	Bacteria	9e-177	nucleotidyl transferase, Anticodon-binding of valyl tRNA synthetases	3316	-3.93497	4Hr-Adult
Muscle-specific protein 20	Crassostrea gigas	Mollusca	2e-33	Calponin homology domain; actin-binding domain	239764	-3.9495	4Hr-Adult
Gelsolin protein 1, actin-modulator	Lumbricus terrestris	Annelida	3e-31	Gelsolin - Actin depolymerization factor	241728	-3.94998	4Hr-Adult
hypothetical protein MAA_05931	Metarhizium anisopliae	Fungi	1.6	N / A	241284	-3.9681	4Hr-Adult
hypothetical protein BRAFLDRAFT_100979	Branchiostoma floridae	Chordata	2e-16	DUF19	240016	-3.96953	4Hr-Adult
uncharacterized protein LOC100889857	Strongylocentrotus purpuratus	Echinodermata	6e-07	N / A	239198	-4.01254	4Hr-Adult
hypothetical protein BRAFLDRAFT_63867	Branchiostoma floridae	Chordata	9e-35	N / A	247680	-4.03717	4Hr-Adult
allograft inflammatory factor-1 related protein	Crassostrea gigas	Mollusca	1e-18	Calcium-binding EF-hand	98259	-4.04243	1Hr-Adult
Unknown - no blast hit	-	-	-	-	246240	-4.08137	4Hr-Adult
hypothetical protein TRIADDRAFT_9287	Trichoplax adhaerens	Placozoa	4e-21	Basic-leucine zipper (bZIP) transcription factor	114346	-4.08157	4Hr-Adult
conserved hypothetical protein	Oscillatoria species	Bacteria	1e-24	ATP Grasp 4 superfamily	243275	-4.10038	1Hr-Adult
Fatty acid synthase	Branchiostoma floridae	Chordata	2e-66	SPRY superfamily	178864	-4.1086	1Hr-Adult
rhysin2/deltex3-a protein	Ciona intestinalis	Chordata	4e-58	DeltexC superfamily	103563	-4.19318	4Hr-Adult
similar to HyTSR1 protein	Hydra magnipapillata	Cnidaria	3e-17	Thrombospondin-1 superfamily	208719	-4.19456	4Hr-Adult
hypothetical protein PTSG_05576	Salpingoeca sp.	Choanoflagellida	1e-26	SOUL superfamily - Heme binding protein	209255	-4.24861	4Hr-Adult
snail-2 (NvSnailB)	Acropora millepora	Cnidaria	6e-77	Zn-finger, C2H2 type	236363	-4.25814	4Hr-Adult
proline rich antigen 2	Clonorchis sinensis	Platyhelminthes	5e-38	PHA03378	62716	-4.28021	4Hr-Adult
interferon regulatory factor 2	Danio rerio	Chordata	2e-33	Interferon regulatory factor	92283	-4.28577	4Hr-Adult
pantetheinase	Branchiostoma floridae	Chordata	1e-123	Nitrilase/cyanide hydratase & apolipoprotein N-acyltransferase	210344	-4.31395	4Hr-Adult
ras-related and estrogen-regulated growth inhibitor	Mus musculus	Chordata	7e-23	Ras GTPase, P-loop NTPase	38315	-4.31625	4Hr-Adult
type III restriction enzyme, res subunit	Staphylococcus aureus	Bacteria	3.1	N / A	244133	-4.32356	4Hr-Adult
allograft inflammatory factor-1 related protein	Crassostrea gigas	Mollusca	1e-18	Calcium-binding EF-hand	98259	-4.36166	4Hr-Adult
alkaline phosphatase	uncultured bacterium	Bacteria	0.034	N / A	128520	-4.39388	4Hr-Adult
tropomyosin	Crassostrea gigas	Mollusca	0.0005	N / A	243063	-4.44418	4Hr-Adult
Fos-B	Crassostrea ariakensis	Mollusca	4e-20	Fos transforming protein	232694	-4.47763	4Hr-Adult
probable exonuclease V	Cricetulus griseus	Chordata	6e-66	Morph protein 1	219089	-4.52535	1Hr-Adult
conserved hypothetical protein (NvHLX-e) antennipedia	Culex quinquefasciatus	Arthropoda	6e-18	Homeobox	58683	-4.53183	4Hr-Adult
Neuropeptide FF receptor 2	Crassostrea gigas	Mollusca	2e-24	Rhodopsin GPCR superfamily	197632	-4.53255	4Hr-Adult
hypothetical protein BRAFLDRAFT_98619	Branchiostoma floridae	Chordata	6e-25	N / A	216910	-4.56592	4Hr-Adult
caspase	Strongylocentrotus purpuratus	Echinodermata	4e-41	Caspase-1, p20	53401	-4.57713	4Hr-Adult
cochlin	Oikopleura dioica	Chordata	7e-32	Von Willebrand factor type A	105672	-4.58836	4Hr-Adult
Beta-Cardiotoxin, A Novel Three-Finger Cardiotoxin	Ophiophagus hannah	Chordata	0.003	N / A	212210	-4.64474	4Hr-Adult
similar to EGF domain containing protein	Hydra magnipapillata	Cnidaria	5e-18	Delta/Serrate/lag-2 (DSL) protein	89493	-4.65891	4Hr-Adult
putative Kruppel factor 1	Daphnia pulex	Arthropoda	1e-24	Zn-finger, C2H2 type	84782	-4.7645	4Hr-Adult
pentapeptide repeat-containing protein	Flavobacteriaceae bacterium	Bacteria	4.8	N / A	243100	-4.79134	4Hr-Adult
predicted protein	Arabidopsis lyrata	Plantae	1e-15	PHA03247	151718	-4.80443	4Hr-Adult
hypothetical protein BRAFLDRAFT_240339	Branchiostoma floridae	Chordata	1e-30	Mab-21 superfamily	207511	-4.83351	4Hr-Adult
suppressor of cytokine signaling 2	Gasterosteus aculeatus	Chordata	1e-29	SOCS protein, SH2 superfamily	93849	-4.86025	4Hr-Adult
similar to predicted protein	Hydra magnipapillata	Cnidaria	6e-64	Amino acid/polyamine transporter II	241392	-4.86349	1Hr-Adult
hypothetical protein BRAFLDRAFT_237984	Branchiostoma floridae	Chordata	5e-117	TRAF type (TNF), MATH superfamily	22095	-4.91237	4Hr-Adult
similar to Ras-related small GTPase	Tribolium castaneum	Arthropoda	2e-24	Ras GTPase (RAB)	105524	-4.94789	4Hr-Adult
putative phospholipase A2 precursor	Micrurus altirostris	Chordata	4e-22	Phospholipase A2	148607	-5.09352	4Hr-Adult
hypothetical protein BRAFLDRAFT_205939	Branchiostoma floridae	Chordata	4e-90	EGF calcium-binding	113453	-5.23966	4Hr-Adult
peritrophin A	Papilio polytes	Arthropoda	9e-07	Chitin binding Peritrophin-A	198703	-5.24328	4Hr-Adult
hypothetical protein	Burkholderia pseudomallei	Bacteria	0.13	N / A	248019	-5.28939	1Hr-Adult
heat shock transcription factor	Haliotis asinina	Mollusca	2e-59	Heat shock factor (HSF)-type, DNA-binding	86916	-5.31846	4Hr-Adult
peritrophic matrix protein 3 precursor	Tribolium castaneum	Arthropoda	6e-11	Chitin binding Peritrophin-A	121533	-5.32638	4Hr-Adult
hypothetical protein UU5_09222	Rhodanobacter sp.	Bacteria	0.023	N / A	98287	-5.3721	4Hr-Adult
hypothetical protein BRAFLDRAFT_237339	Branchiostoma floridae	Chordata	5e-57	N / A	167250	-5.46124	4Hr-Adult
P13	Spodoptera litura nucleopolyhedrovirus II	Virus	1e-38	Glycosyl transferase	207283	-5.4909	4Hr-Adult
Hepatic leukemia factor	Crassostrea gigas	Mollusca	7e-10	Basic-leucine zipper (bZIP) transcription factor	80243	-5.53206	4Hr-Adult
hypothetical protein WIV_gp111	Wiseana iridescent	Virus	8e-13	DUF2738	224378	-5.63747	4Hr-Adult
hypothetical protein CHLREDRAFT_112949	Chlamydomonas reinhardtii	Plantae	4e-27	Zinc-binding domain - several pairs of CxxC motifs	80734	-5.64273	4Hr-Adult
hypothetical protein THAOC_19937	Thalassiosira oceanica	Plantae	1e-08	P-loop NTPase	216909	-6.47162	4Hr-Adult
hypothetical protein	Burkholderia pseudomallei	Bacteria	0.13	N / A	248019	-8.43996	4Hr-Adult
toxin 2-4 precursor	Anemonia viridis	Cnidaria	3e-17	Anenome neurotoxin, toxin-4 superfamily	113065	-11.4024	4Hr-Adult
toxin 2-4 precursor	Anemonia viridis	Cnidaria	3e-17	Anenome neurotoxin, toxin-4 superfamily	113108	-11.5834	4Hr-Adult
toxin 2-4 precursor	Anemonia viridis	Cnidaria	3e-17	Anenome neurotoxin, toxin-4 superfamily	113210	-12.3163	4Hr-Adult
toxin 2-4 precursor	Anemonia viridis	Cnidaria	3e-17	Anenome neurotoxin, toxin-4 superfamily	113105	-12.7838	4Hr-Adult

## Sheet: RawBlast2GoData
GOs	min. eValue	Seq. Description	Seq. Name	COMPARISON	Fold Change	1HR DMSO A	1HR DMSO B	1HR UO126 A	1HR UO126 B	4HR UO126 A	4HR UO126 B	4HR DMSO A	4HR DMSO B	ADULT 2	ADULT 1	p-value	Fold Change	Hit
F:metalloendopeptidase activity; F:hydrolase activity; F:zinc ion binding; C:proteinaceous extracellular matrix; F:metallopeptidase activity; F:peptidase activity; P:proteolysis; P:metabolic process; F:metal ion binding; F:calcium ion binding	0	matrix metalloproteinase 1 isoform 2	32224|gw_7_84_1	1DMSOx4UO	18.0727	11315.6	8337.05	596.753	911.738	479.089	608.338	3153.94	3181.59	1637.44	1664.84	0.0503702	18.0727	matrix metalloproteinase 1 isoform 2
	2.15048e-40	pol polyprotein	226082|fgeesh1_pg_scaffold_1797	1DMSOx4UO	14.9183	6464.05	5730.28	530.6	648.655	408.772	408.637	2926.02	2952.82	443.52	469.12	0.0205014	14.9183	pol protein
F:oxidoreductase activity; C:integral to membrane; P:cell communication	1.786e-107	protein	206031|fgeesh1_pg_scaffold_6500	4DMSOx4UO	13.9755	367.093	272.516	65.7751	87.6553	101.579	72.9242	1223.49	1219.39	730.336	726.054	0.00402805	13.9755	AGRin (synaptic protein)
F:metal ion binding; P:proteolysis; F:metallopeptidase activity; F:hydrolase activity; C:membrane; F:metalloendopeptidase activity; F:peptidase activity; F:zinc ion binding	2.2866e-89	protein	148396|e_gw_2388_6_1	1DMSOx1Adult	13.7376	14330.5	11478.5	1888.55	2489.59	1154.5	1183.84	1366.9	1393.4	927.359	954.359	0.0377441	13.7376	Meprin A, metalloprotease
	2.15048e-40	pol polyprotein	226082|fgeesh1_pg_scaffold_1797	1DMSOx1Adult	13.4263	6464.05	5730.28	530.6	648.655	408.772	408.637	2925.02	2952.82	445.52	469.12	0.0205082	13.4263	Pol Protein
F:metalloendopeptidase activity; F:hydrolase activity; F:zinc ion binding; C:proteinaceous extracellular matrix; F:metallopeptidase activity; F:peptidase activity; P:proteolysis; P:metabolic process; F:metal ion binding; F:calcium ion binding	0	matrix metalloproteinase 1 isoform 2	32224|gw_7_84_1	1DMSOx1UO	13.0281	11315.6	8337.05	596.753	911.738	479.089	608.338	3155.69	3181.59	1639.04	1664.84	0.050223	13.0281	matrix metalloproteinase 1 isoform 2
F:transferase activity; C:integral to membrane; C:membrane; P:potassium ion transport; C:Golgi apparatus; F:protein-tyrosine sulfotransferase activity; C:voltage-gated potassium channel complex; F:protein binding; F:voltage-gated potassium channel activity	1.28125e-08	potassium channel tetramerisation domain containing 7	6742|gw_558_12_1	4DMSOx4UO	12.4135	186.905	73.6829	44.894	51.2119	50.0334	48.2384	615.15	609.95	80.6704	75.9704	0.000509407	12.4135	Nv Only
	2.57738e-95	pol polyprotein	224255|fgeesh1_pg_scaffold_4249	1DMSOx4UO	11.0773	4123.97	3981.84	513.845	609.433	388.072	343.68	1471.95	1498.45	427.063	452.063	0.00317516	11.0773	pol protein
F:metal ion binding; P:proteolysis; F:metallopeptidase activity; F:hydrolase activity; C:membrane; F:metalloendopeptidase activity; F:peptidase activity; F:zinc ion binding	2.2866e-89	protein	148396|e_gw_2388_6_1	1DMSOx4UO	11.0373	14330.5	11478.5	1888.55	2489.59	1154.5	1183.84	1365.6	1393.4	932.759	954.359	0.0384769	11.0373	Meprin A, metalloprotease
	2.15048e-40	pol polyprotein	226082|fgeesh1_pg_scaffold_1797	1DMSOx1UO	10.3407	6464.05	5730.28	530.6	648.655	408.772	408.637	2923.92	2952.82	445.32	469.12	0.0188533	10.3407	pol protein
P:cell communication; C:integral to membrane; F:metalloendopeptidase activity; F:chitin binding; F:zinc ion binding; C:proteinaceous extracellular matrix; F:metallopeptidase activity; C:extracellular matrix; C:extracellular region; F:peptidase inhibitor activity; F:peptidase activity; F:serine-type endopeptidase inhibitor activity; P:chitin metabolic process	8.21188e-171	protein	242498|estExt_fgeesh1_pg_C_6500	4DMSOx4UO	10.0766	983.94	863.045	119.893	168.871	148.433	118.724	1349.12	1346.02	1049.66	1047.26	0.00389961	10.0766	Lacunin (Ms)
F:metal ion binding; P:proteolysis; F:metallopeptidase activity; F:hydrolase activity; C:membrane; F:metalloendopeptidase activity; F:peptidase activity; F:zinc ion binding	3.25065e-20	protein	153186|e_gw_5849_3_1	1DMSOx1Adult	10.0482	11553.6	11581.7	2331.33	2765.34	1489.22	1031.07	1275.31	1303.21	1140.42	1166.22	2.0393e-06	10.0482	zinc metalloproteinase nas-13
	2.57738e-95	pol polyprotein	224255|fgeesh1_pg_scaffold_4249	1DMSOx1Adult	9.27305	4123.97	3981.84	513.845	609.433	388.072	343.68	1469.95	1498.45	425.063	452.063	0.0046063	9.27305	Pol Protein
F:metal ion binding; P:proteolysis; F:metallopeptidase activity; F:hydrolase activity; C:membrane; F:metalloendopeptidase activity; F:peptidase activity; F:zinc ion binding	3.25065e-20	protein	153186|e_gw_5849_3_1	1DMSOx4UO	9.17962	11553.6	11581.7	2331.33	2765.34	1489.22	1031.07	1275.81	1303.21	1183.39	1166.22	0.00689587	9.17962	zinc metalloproteinase nas-13
P:integrin-mediated signaling pathway; F:calcium ion binding; F:receptor activity; P:cell adhesion; C:integral to membrane; C:integrin complex; C:membrane; F:protein binding	0	integrin alpha 9	196726|fgeesh1_pg_scaffold_3000	4DMSOx4UO	8.71837	10566.7	6063.59	978.655	949.889	735.526	804.963	6718.68	6715.28	2280.54	2275.74	0.00185887	8.71837	Integrin Alpha 1 (Am)
P:chitin metabolic process; F:serine-type endopeptidase inhibitor activity; F:hydrolase activity; C:nucleus; F:protein serine/threonine phosphatase activity; F:metallopeptidase activity; C:integral to membrane; F:chitin binding; P:cell communication; F:peptidase activity; C:extracellular matrix; P:extracellular matrix organization; F:peptidase inhibitor activity; F:metalloendopeptidase activity; …	5.30876e-112	protein	241766|estExt_fgeesh1_pg_C_5100	4DMSOx4UO	7.22898	981.49	815.872	519.824	475.953	370.416	336.645	2560.36	2555.66	919.038	915.638	0.00244067	7.22898	NvOnly
	2.57738e-95	pol polyprotein	224255|fgeesh1_pg_scaffold_4249	1DMSOx1UO	7.21622	4123.97	3981.84	513.845	609.433	388.072	343.68	1471.75	1498.45	428.663	452.063	0.000650045	7.21622	pol protein
F:hydrolase activity; P:cell migration; P:plasminogen activation; F:sodium ion binding; C:integral to membrane; F:serine-type peptidase activity; C:membrane; F:peptidase activity; C:extracellular space; C:extrinsic to plasma membrane; P:positive regulation of fibrinolysis; F:serine-type endopeptidase activity; P:biological_process; F:catalytic activity; C:cytoplasm; P:inflammatory response; P:pro…	6.08385e-95	protein	112683|e_gw_113_67_1	4DMSOx4UO	7.2003	435.591	186.878	64.5275	78.0428	68.0541	60.9339	466.576	464.376	90.45	82.7505	0.0028338	7.2003	transmembrane protease, serine 8 (intestinal)
	2.15048e-40	pol polyprotein	226082|fgeesh1_pg_scaffold_1797	4DMSOx4UO	7.15143	6464.05	5730.28	530.6	648.655	408.772	408.637	2926.12	2922.82	443.72	439.12	8.55245e-06	7.15143	pol protein
P:biological_process; C:cellular_component	3.29784e-118	heme binding protein 2	209255|fgeesh1_pg_scaffold_1030	1UOx4DMSO	7.0618	1109.81	1687.77	3054.05	2844.97	999.833	1212.19	407.071	432.671	1764.04	1789.52	0.0117422	7.0618	heme binding protein 2
P:skeletal muscle tissue development; F:sequence-specific DNA binding; F:transcription factor activity; C:nucleus; F:DNA binding; P:mitotic cell cycle G2/M transition DNA damage checkpoint; P:positive regulation of transcription; C:cytoplasm; P:multicellular organismal development; P:cell differentiation; P:regulation of transcription, DNA-dependent; F:transcription activator activity; P:negative…	7.07415e-31	forkhead protein forkhead protein	150900|e_gw_3769_3_1	1DMSOx4UO	6.97565	4258.43	4110.67	1044.96	632.582	669.68	530.079	261.186	287.886	675.825	699.225	0.000409097	6.97565	Forkhead
P:cell communication; C:integral to membrane; F:metalloendopeptidase activity; F:chitin binding; F:zinc ion binding; C:proteinaceous extracellular matrix; F:metallopeptidase activity; C:extracellular matrix; C:extracellular region; F:peptidase inhibitor activity; F:peptidase activity; F:serine-type endopeptidase inhibitor activity; P:chitin metabolic process	8.21188e-171	protein	242498|estExt_fgeesh1_pg_C_6500	1DMSOx4UO	6.91349	983.94	863.045	119.893	168.871	148.433	118.724	1348.22	1376.02	1051.66	1077.26	0.0189491	6.91349	Lacunin (Ms)
	0	predicted protein [Nematostella vectensis]	248223|estExt_fgeesh1_pg_C_4660	1DMSOx4UO	6.87351	10581.7	8071.43	1541.58	1660.94	1404.05	1309.73	5717.38	5746.28	5957.83	5897.67	0.0495226	6.87351	NvOnly
F:transferase activity; C:integral to membrane; C:membrane; P:potassium ion transport; C:Golgi apparatus; F:protein-tyrosine sulfotransferase activity; C:voltage-gated potassium channel complex; F:protein binding; F:voltage-gated potassium channel activity	1.28125e-08	potassium channel tetramerisation domain containing 7	6742|gw_558_12_1	4DMSOxAdult	6.86982	186.905	73.6829	44.894	51.2119	50.0334	48.2384	612.85	639.95	85.504	105.97	0.000787239	6.86982	Nv Only
P:defense response; F:sequence-specific DNA binding; F:transcription factor activity; P:positive regulation of transcription from RNA polymerase II promoter; C:nucleus; F:DNA binding; P:dauer larval development; C:cytoplasm; P:regulation of transcription, DNA-dependent; P:response to heat; P:determination of adult life span; F:protein binding; P:insulin receptor signaling pathway	3.98354e-50	abnormal dauer formation family member (daf-16)	138488|e_gw_433_8_1	1DMSOx1Adult	6.67082	3892.34	3773.13	1353.48	750.916	658.887	545.093	314.024	342.674	566.252	589.552	0.00374715	6.67082	Forkhead
	2.15048e-40	pol polyprotein	226082|fgeesh1_pg_scaffold_1797	4DMSOxAdult	6.46926	6464.05	5730.28	530.6	648.655	408.772	408.637	2925.02	2952.82	445.52	469.12	3.64701e-05	6.46926	Pol Protein
P:cell communication; C:integral to membrane; F:metalloendopeptidase activity; F:chitin binding; F:zinc ion binding; C:proteinaceous extracellular matrix; F:metallopeptidase activity; C:extracellular matrix; C:extracellular region; F:peptidase inhibitor activity; F:peptidase activity; F:serine-type endopeptidase inhibitor activity; P:chitin metabolic process	8.21188e-171	protein	242498|estExt_fgeesh1_pg_C_6500	1DMSOx1UO	6.39617	983.94	863.045	119.893	168.871	148.433	118.724	1349.12	1376.02	1089.46	1077.26	0.0131787	6.39617	Lacunin (Ms)
P:defense response; F:sequence-specific DNA binding; F:transcription factor activity; P:positive regulation of transcription from RNA polymerase II promoter; C:nucleus; F:DNA binding; P:dauer larval development; C:cytoplasm; P:regulation of transcription, DNA-dependent; P:response to heat; P:determination of adult life span; F:protein binding; P:insulin receptor signaling pathway	3.98354e-50	abnormal dauer formation family member (daf-16)	138488|e_gw_433_8_1	1DMSOx4UO	6.36677	3892.34	3773.13	1353.48	750.916	658.887	545.093	317.174	342.674	566.552	589.552	0.00032919	6.36677	Forkhead
	8.58258e-43	pol polyprotein	137379|e_gw_396_12_1	1DMSOx4UO	6.36606	552.415	422.436	90.6367	66.5749	73.607	79.5255	228.618	253.418	83.0815	108.681	0.0496433	6.36606	Gag-Pol Protein
F:receptor activity; F:signal transducer activity; F:G-protein coupled receptor activity; C:integral to membrane; P:signal transduction; P:G-protein coupled receptor protein signaling pathway	5.56393e-60	protein	128258|e_gw_247_59_1	4DMSOxAdult	6.20559	842.199	377.631	175.984	177.579	268.942	121.548	829.793	855.693	124.674	150.474	0.000451798	6.20559	Allatostatin/Fibronection receptor
	8.58258e-43	pol polyprotein	137379|e_gw_396_12_1	1DMSOx1UO	6.20088	552.415	422.436	90.6367	66.5749	73.607	79.5255	226.618	253.418	85.0815	108.681	0.0456463	6.20088	gag-pol protein
P:skeletal muscle tissue development; F:sequence-specific DNA binding; F:transcription factor activity; C:nucleus; F:DNA binding; P:mitotic cell cycle G2/M transition DNA damage checkpoint; P:positive regulation of transcription; C:cytoplasm; P:multicellular organismal development; P:cell differentiation; P:regulation of transcription, DNA-dependent; F:transcription activator activity; P:negative…	7.07415e-31	forkhead protein forkhead protein	150900|e_gw_3769_3_1	1DMSOx1Adult	6.11575	4258.43	4110.67	1044.96	632.582	669.68	530.079	260.386	287.886	680.225	699.225	0.00508971	6.11575	Forkhead
	0	protein	146594|e_gw_1719_3_1	4DMSOxAdult	5.92707	116.474	107.878	50.6936	46.8557	73.0011	76.3911	281.833	310.633	79.2784	64.8784	0.00368433	5.92707	Related to pugilist-Dominant
F:metal ion binding; P:proteolysis; F:metallopeptidase activity; F:hydrolase activity; C:membrane; F:metalloendopeptidase activity; F:peptidase activity; F:zinc ion binding	2.2866e-89	protein	148396|e_gw_2388_6_1	1DMSOx1UO	5.89499	14330.5	11478.5	1888.55	2489.59	1154.5	1183.84	1365.5	1393.4	928.559	954.359	0.0367245	5.89499	Meprin A, metalloprotease
F:heme binding; F:iron ion binding; C:membrane; F:steroid 17-alpha-monooxygenase activity; F:electron carrier activity; P:C21-steroid hormone biosynthetic process; P:oxidation reduction; F:lyase activity; P:intein-mediated protein splicing; F:oxidoreductase activity; F:metal ion binding; F:monooxygenase activity; F:oxidoreductase activity, acting on paired donors, with incorporation or reduction …	2.36527e-102	protein	230060|fgeesh1_pm_scaffold_1350	4DMSOx4UO	5.84928	3072.74	1703.23	619.432	826.323	546.958	442.161	2896.92	2892.82	916.802	908.602	0.00695348	5.84928	cytochrome P450, family 17, subfamily A
	0	predicted protein [Nematostella vectensis]	248223|estExt_fgeesh1_pg_C_4660	1DMSOx1UO	5.82454	10581.7	8071.43	1541.58	1660.94	1404.05	1309.73	5720.38	5746.28	5871.87	5897.67	0.0509462	5.82454	Unknown
F:metalloendopeptidase activity; F:hydrolase activity; F:zinc ion binding; C:proteinaceous extracellular matrix; F:metallopeptidase activity; F:peptidase activity; P:proteolysis; P:metabolic process; F:metal ion binding; F:calcium ion binding	0	matrix metalloproteinase 1 isoform 2	32224|gw_7_84_1	4DMSOx4UO	5.79641	11315.6	8337.05	596.753	911.738	479.089	608.338	3155.09	3151.59	1643.84	1634.84	0.0078863	5.79641	matrix metalloproteinase 1 isoform 2
F:transferase activity	3.87695e-74	rhs element vgr protein	74775|gw_3272_19_1	4DMSOxAdult	5.7157	578.881	494.369	331.895	272.838	298.291	475.14	528.404	555.804	84.8174	109.617	0.00112636	5.7157	type VI secretion system Vgr family
P:organic anion transport; F:symporter activity; C:integral to membrane; C:membrane; F:secondary active monocarboxylate transmembrane transporter activity; C:plasma membrane; F:transporter activity; P:transport	1.64375e-159	protein	115506|e_gw_132_2_1	4DMSOxAdult	5.68163	236.454	261.793	339.199	349.177	351.816	350.787	531.538	560.138	85.7474	110.947	0.0011114	5.68163	monocarboxylate transporter 4
F:transferase activity	3.87695e-74	rhs element vgr protein	74775|gw_3272_19_1	1DMSOx1Adult	5.67153	578.881	494.369	331.895	272.838	298.291	475.14	529.505	555.804	87.0174	109.617	0.0194683	5.67153	type VI secretion system Vgr family
	1.26444e-148	pol polyprotein	224899|fgeesh1_pg_scaffold_6560	4DMSOxAdult	5.57851	11554.8	8210.05	1179.4	919.465	490.563	1195.58	3995.2	4020.9	711.695	733.095	2.08135e-05	5.57851	similar to scavenger receptor
	7.24166e-83	predicted protein [Nematostella vectensis]	239119|estExt_fgeesh1_pg_C_1200	1DMSOx4UO	5.5676	4981.05	4635.2	1011.53	1016.66	964.16	763.02	2544.73	2572.53	1935.64	1955.24	0.0032899	5.5676	Nv Only
P:regulation of signal transduction; C:extracellular region; P:pathogenesis	4.48066e-17	protein	113108|e_gw_116_25_1	1UOx4DMSO	5.35478	1524	291.282	1307.73	1097.88	753.802	352.363	210.923	239.623	2591.5	2616.9	0.0316292	5.35478	neurotoxin I precursor
P:regulation of signal transduction; C:extracellular region; P:pathogenesis	7.15349e-15	protein	113105|e_gw_116_41_1	1UOx4DMSO	5.27968	910.744	148.104	722.498	568.122	354.112	186.142	109.625	137.225	1656.3	1577.5	0.0417984	5.27968	neurotoxin 1-16 precursor
	8.58258e-43	pol polyprotein	137379|e_gw_396_12_1	1DMSOx1Adult	5.20301	552.415	422.436	90.6367	66.5749	73.607	79.5255	227.718	253.418	83.2815	108.681	0.045211	5.20301	gag-Pol protein
P:oxidation reduction; P:carotene metabolic process; F:oxidoreductase activity; F:oxidoreductase activity, acting on single donors with incorporation of molecular oxygen, incorporation of two atoms of oxygen; P:biological_process; F:monooxygenase activity; F:beta-carotene 15,15'-monooxygenase activity; C:cellular_component	0	beta-carotene -monooxygenase	170765|estExt_gwp_C_1570016	1DMSOx4UO	5.17731	3605.82	3000.67	598.743	899.106	609.95	666.095	1400.46	1428.26	1132.41	1156.01	0.0349242	5.17731	beta-carotene oxygenase
P:Wnt receptor signaling pathway, calcium modulating pathway; F:receptor binding; P:multicellular organismal development; C:proteinaceous extracellular matrix; P:signal transduction; C:extracellular region; P:anatomical structure morphogenesis; C:cellular_component; P:cell-cell signaling; F:signal transducer activity; P:biological_process; P:Wnt receptor signaling pathway; C:extracellular space	0	wingless-type mmtv integration site member 2b	242584|estExt_fgeesh1_pg_C_6700	4DMSOx4UO	5.16386	803.383	722.298	268.587	240.713	254.29	320.159	1484.29	1483.19	440.226	328.026	0.00876351	5.16386	wingless-type mmtv integration site member 2b
P:response to mechanical stimulus; C:basement membrane; P:response to folic acid; P:response to amino acid stimulus; P:induction of apoptosis; P:tissue regeneration; P:visual perception; P:central nervous system development; P:response to stimulus; P:transmembrane receptor protein tyrosine kinase signaling pathway; C:cytoplasm; P:negative regulation of membrane protein ectodomain proteolysis; P:r…	3.19723e-130	tissue inhibitor of metalloproteinase 3	238195|estExt_fgeesh1_pg_C_4010	1DMSOx4UO	5.1375	6377.28	5994.7	2093.13	2032.88	1349.48	1058.69	5904.67	5930.77	4112.31	4076.51	0.00159839	5.1375
P:cell death; F:sequence-specific DNA binding; F:transcription factor activity; C:nucleus; F:DNA binding; P:regulation of transcription from RNA polymerase II promoter; F:protein dimerization activity; P:positive regulation of fibroblast proliferation; P:regulation of transcription, DNA-dependent; P:regulation of transcription	1.66334e-102	fos-like antigen 2	232694|fgsh_est_C_scaffold_7400	1UOx4DMSO	5.13016	23070.5	22257.9	22651.4	23559.2	10962.7	11945.4	4493.17	4518.82	20156.2	20181.5	0.00770983	5.13016
F:heme binding; F:iron ion binding; F:electron carrier activity; P:oxidation reduction; P:intein-mediated protein splicing; F:oxidoreductase activity; F:metal ion binding; F:monooxygenase activity; F:oxidoreductase activity, acting on paired donors, with incorporation or reduction of molecular oxygen, reduced flavin or flavoprotein as one donor, and incorporation of one atom of oxygen	3.31646e-93	protein	225046|fgeesh1_pg_scaffold_7188	4DMSOx4UO	5.02754	2184.03	1765.51	674.359	948.85	608.441	671.023	3218.48	3216.28	1123.96	1117.56	0.00386555	5.02754
P:skeletal muscle tissue development; F:sequence-specific DNA binding; F:transcription factor activity; C:nucleus; F:DNA binding; P:mitotic cell cycle G2/M transition DNA damage checkpoint; P:positive regulation of transcription; C:cytoplasm; P:multicellular organismal development; P:cell differentiation; P:regulation of transcription, DNA-dependent; F:transcription activator activity; P:negative…	7.07415e-31	forkhead protein forkhead protein	150900|e_gw_3769_3_1	1DMSOx1UO	4.9889	4258.43	4110.67	1044.96	632.582	669.68	530.079	258.986	287.886	673.425	699.225	0.0111833	4.9889	Forkhead
F:hydrolase activity; P:cell migration; P:plasminogen activation; F:sodium ion binding; C:integral to membrane; F:serine-type peptidase activity; C:membrane; F:peptidase activity; C:extracellular space; C:extrinsic to plasma membrane; P:positive regulation of fibrinolysis; F:serine-type endopeptidase activity; P:biological_process; F:catalytic activity; C:cytoplasm; P:inflammatory response; P:pro…	6.08385e-95	protein	112683|e_gw_113_67_1	4DMSOxAdult	4.90408	435.591	186.878	64.5275	78.0428	68.0541	60.9339	466.876	494.376	87.7505	112.751	0.0015378	4.90408
P:response to mechanical stimulus; C:basement membrane; P:response to folic acid; P:response to amino acid stimulus; P:induction of apoptosis; P:tissue regeneration; P:visual perception; P:central nervous system development; P:response to stimulus; P:transmembrane receptor protein tyrosine kinase signaling pathway; C:cytoplasm; P:negative regulation of membrane protein ectodomain proteolysis; P:r…	3.19723e-130	tissue inhibitor of metalloproteinase 3	238195|estExt_fgeesh1_pg_C_4010	4DMSOx4UO	4.90062	6377.28	5994.7	2093.13	2032.88	1349.48	1058.69	5903.97	5900.77	4050.91	4046.51	0.00985078	4.90062
F:sequence-specific DNA binding; P:response to stress; F:transcription factor activity; C:nucleus; F:DNA binding; P:regulation of transcription, DNA-dependent; P:response to heat; P:transcription; P:lens development in camera-type eye	3.40316e-61	heat shock transcription factor 1	86916|e_gw_14_118_1	1DMSOx4UO	4.8915	10120.4	8375.49	6945.39	5217.57	1648.75	2132.47	793.528	820.428	4272.83	4298.63	0.029311	4.8915	heat shock transcription factor 1 isoform 1
C:melanosome; C:Golgi apparatus; C:extracellular region; C:endoplasmic reticulum lumen; C:sarcoplasmic reticulum lumen; C:endoplasmic reticulum; C:sarcoplasmic reticulum; P:biological_process; F:calcium ion binding	4.20855e-164	calumenin	86027|e_gw_12_162_1	4DMSOxAdult	4.814	724.4	519.494	473.263	625.865	1063.43	408.411	3275.25	3303.05	674.418	698.018	3.31522e-05	4.814
P:skeletal system development; P:positive regulation of granulocyte differentiation; P:neuron development; P:in utero embryonic development; F:DNA binding; C:nucleus; P:positive regulation of angiogenesis; P:neuron differentiation; P:liver development; F:ATP binding; F:chloride ion binding; P:regulation of transcription, DNA-dependent; P:embryonic hemopoiesis; P:transcription; F:transcription act…	3.85438e-45	runt related transcription factor isoform cra_b	129231|e_gw_262_50_1	1DMSOx4UO	4.74869	7442.56	6072.58	1589.9	1540.01	1471.83	1374.24	5486.16	5514.66	2095.59	2118.59	0.0399882	4.74869	similar to RunX
	7.24166e-83	predicted protein [Nematostella vectensis]	239119|estExt_fgeesh1_pg_C_1200	1DMSOx1UO	4.74129	4981.05	4635.2	1011.53	1016.66	964.16	763.02	2545.73	2572.53	1929.64	1955.24	0.0144809	4.74129	Unknown
P:regulation of signal transduction; C:extracellular region; P:pathogenesis	7.15349e-15	protein	113065|e_gw_116_27_1	1UOx4DMSO	4.7396	986.388	139.279	587.57	676.287	469.788	223.256	122.429	148.329	1513.47	1535.27	0.018519	4.7396
	1.26444e-148	pol polyprotein	224899|fgeesh1_pg_scaffold_6560	4DMSOx4UO	4.73375	11554.8	8210.05	1179.4	919.465	490.563	1195.58	3996	3990.9	707.295	703.095	0.0354982	4.73375
F:calcium ion binding; P:homophilic cell adhesion; F:neurotransmitter:sodium symporter activity; C:membrane; P:neurotransmitter transport; C:integral to plasma membrane	4.83906e-16	protein	39872|gw_19_158_1	4DMSOxAdult	4.58975	2133.43	2579.36	2892.13	518.904	441.572	5259.05	2680.23	2707.13	575.752	601.552	5.07428e-05	4.58975
F:metal ion binding; P:proteolysis; F:metallopeptidase activity; F:hydrolase activity; C:membrane; F:metalloendopeptidase activity; F:peptidase activity; F:zinc ion binding	3.25065e-20	protein	153186|e_gw_5849_3_1	1DMSOx1UO	4.53929	11553.6	11581.7	2331.33	2765.34	1489.22	1031.07	1275.71	1303.21	1145.22	1166.22	0.00744866	4.53929	zinc metalloproteinase nas-13
P:regulation of signal transduction; C:extracellular region; P:pathogenesis	7.15349e-15	protein	113210|e_gw_116_37_1	1UOx4DMSO	4.48771	985.087	138.942	575.562	570.957	445.26	197.406	114.34	142.74	1601.48	1588.28	0.00933444	4.48771	neurotoxin 1-14 precursor
P:cell adhesion; C:proteinaceous extracellular matrix; F:serine-type endopeptidase inhibitor activity; F:protein binding; C:extracellular region	0	alpha 3 type vi collagen isoform 1 precursor	207953|fgeesh1_pg_scaffold_8600	4UOxAdult	4.47787	1183.96	839.38	433.06	602.99	998.353	1177	875.462	904.062	230.701	257.901	0.030324	4.47787
		---NA---	49540|gw_12693_2_1	4DMSOxAdult	4.47629	176.726	111.279	87.9439	49.7928	170.56	48.531	385.671	411.971	81.0829	103.683	0.00235071	4.47629
C:melanosome; C:Golgi apparatus; C:extracellular region; C:endoplasmic reticulum lumen; C:sarcoplasmic reticulum lumen; C:endoplasmic reticulum; C:sarcoplasmic reticulum; P:biological_process; F:calcium ion binding	4.20855e-164	calumenin	86027|e_gw_12_162_1	4DMSOx4UO	4.44756	724.4	519.494	473.263	625.865	1063.43	408.411	3277.35	3273.05	672.618	668.018	0.0408637	4.44756
P:oxidation reduction; P:carotene metabolic process; F:oxidoreductase activity; F:oxidoreductase activity, acting on single donors with incorporation of molecular oxygen, incorporation of two atoms of oxygen; P:biological_process; F:monooxygenase activity; F:beta-carotene 15,15'-monooxygenase activity; C:cellular_component	0	beta-carotene -monooxygenase	170765|estExt_gwp_C_1570016	1DMSOx1UO	4.41065	3605.82	3000.67	598.743	899.106	609.95	666.095	1403.46	1428.26	1128.41	1156.01	0.0189195	4.41065	beta-carotene oxygenase
F:transferase activity	3.82809e-21	thiosulfate sulfurtransferase kat	127536|e_gw_239_69_1	4DMSOxAdult	4.40219	2947.55	2303.45	2368.69	2011.28	5838.82	4394.82	7566.36	7591.06	1792.57	1735.97	6.56308e-06	4.40219
P:Wnt receptor signaling pathway, calcium modulating pathway; F:receptor binding; P:multicellular organismal development; C:proteinaceous extracellular matrix; P:signal transduction; C:extracellular region; P:anatomical structure morphogenesis; C:cellular_component; P:cell-cell signaling; F:signal transducer activity; P:biological_process; P:Wnt receptor signaling pathway; C:extracellular space	0	wingless-type mmtv integration site member 2b	242584|estExt_fgeesh1_pg_C_6700	4DMSOxAdult	4.36757	803.383	722.298	268.587	240.713	254.29	320.159	1488.59	1513.19	330.825	358.026	0.00016853	4.36757	wingless-type mmtv integration site member 2b
F:receptor activity; F:signal transducer activity; F:G-protein coupled receptor activity; C:integral to membrane; P:signal transduction; C:plasma membrane; P:G-protein coupled receptor protein signaling pathway	3.58571e-122	g protein-coupled receptor 161	140525|e_gw_526_3_1	4DMSOx4UO	4.36562	587.493	868.624	382.946	336.048	301.615	301.258	1321.26	1315.96	1005.31	1002.71	5.60835e-05	4.36562
P:skeletal system development; P:positive regulation of granulocyte differentiation; P:neuron development; P:in utero embryonic development; F:DNA binding; C:nucleus; P:positive regulation of angiogenesis; P:neuron differentiation; P:liver development; F:ATP binding; F:chloride ion binding; P:regulation of transcription, DNA-dependent; P:embryonic hemopoiesis; P:transcription; F:transcription act…	3.85438e-45	runt related transcription factor isoform cra_b	129231|e_gw_262_50_1	1DMSOx1UO	4.31806	7442.56	6072.58	1589.9	1540.01	1471.83	1374.24	5489.86	5514.66	2134.99	2118.59	0.0415726	4.31806	similar to RunX
	1.3504e-34	predicted protein [Nematostella vectensis]	109867|e_gw_97_69_1	4DMSOxAdult	4.30263	157.151	99.0082	88.5674	66.1799	67.0422	169.742	239.443	266.343	51.6161	73.4161	0.00593755	4.30263
P:organic anion transport; F:symporter activity; C:integral to membrane; C:membrane; F:secondary active monocarboxylate transmembrane transporter activity; C:plasma membrane; F:transporter activity; P:transport	0	protein	197876|fgeesh1_pg_scaffold_7000	4DMSOx4UO	4.29385	1251.69	925.811	544.568	811.133	712.602	528.733	2667.95	2665.05	1159.06	1115.26	0.0143046	4.29385
F:transferase activity	2.38158e-79	wd-40 repeat protein	69216|gw_10934_3_1	1DMSOx1UO	4.28338	3127.82	2564.74	534.74	794.25	611.536	848.916	980.911	1009.56	863.911	891.211	0.0229314	4.28338	wd-40 repeat protein
	1.2955e-08	hypothetical protein, conserved in Plasmodium species [Plasmodium knowlesi strain H]	84204|e_gw_9_607_1	4DMSOxAdult	4.27428	414.171	521.663	509.269	380.033	470.643	719.143	874.213	903.013	197.157	222.757	0.000485518	4.27428
F:RNA binding; P:multicellular organismal development	1.64867e-24	bicaudal c homolog 1	135081|e_gw_351_44_1	4DMSOxAdult	4.27342	2809.28	1933.63	1444.92	1283.74	2208.2	2254.05	5950.51	5979.41	1386.9	1410.7	1.07791e-05	4.27342	bicaudal c homolog 1
P:ammonium transport; C:integral to membrane; C:membrane; P:transport; C:cytoplasmic vesicle membrane; F:molecular_function; C:cytoplasmic vesicle; C:basolateral plasma membrane; C:plasma membrane	0	ammonium transporter rh type b	115127|e_gw_130_46_1	1DMSOx4UO	4.26112	928.177	791.535	420.173	610.873	136.453	267.129	260.204	288.704	644.901	671.901	0.0100623	4.26112
P:quaternary ammonium group transport; C:membrane; F:transporter activity; P:transport	0	protein	238796|estExt_fgeesh1_pg_C_8019	4DMSOxAdult	4.23713	3155.09	1828.91	437.217	1024.06	1458.53	1694.97	2205.1	2233.9	513.08	538.679	7.82762e-05	4.23713
F:receptor activity; F:signal transducer activity; F:G-protein coupled receptor activity; C:integral to membrane; P:signal transduction; P:G-protein coupled receptor protein signaling pathway	5.56393e-60	protein	128258|e_gw_247_59_1	4DMSOx4UO	4.22901	842.199	377.631	175.984	177.579	268.942	121.548	826.793	825.693	124.674	120.474	0.037041	4.22901	Allatostatin/Fibronection receptor
	0	protein	242463|estExt_fgeesh1_pg_C_6400	4DMSOxAdult	4.21531	1097.93	855.172	226.092	555.028	776.888	471.763	2021.84	2048.64	469.843	497.443	9.34811e-05	4.21531
	0	predicted protein [Nematostella vectensis]	248223|estExt_fgeesh1_pg_C_4660	4DMSOx4UO	4.21278	10581.7	8071.43	1541.58	1660.94	1404.05	1309.73	5718.78	5716.28	5872.67	5867.67	0.00344327	4.21278
F:ATP binding; F:catalytic activity	3.21567e-124	protein	210729|fgeesh1_pg_scaffold_1260	1DMSOx4UO	4.2093	2844.82	2281.67	808.741	1085.93	771.455	446.441	1147.79	1174.59	2722.91	2750.51	0.0219055	4.2093
F:ATP binding; F:ATPase activity; F:nucleotide binding; F:nucleoside-triphosphatase activity	0	atp-binding cassette sub-family f member 2	244883|estExt_fgeesh1_pg_C_1380	1DMSOx4UO	4.14613	4937.9	4469.75	2967.45	3010.13	1220.76	1048.26	2323.92	2352.82	3051.81	3077.61	0.0117471	4.14613
F:nucleic acid binding; F:receptor activity; F:signal transducer activity; F:G-protein coupled receptor activity; C:integral to membrane; P:signal transduction; P:G-protein coupled receptor protein signaling pathway	0	protein	206698|fgeesh1_pg_scaffold_7200	4DMSOx4UO	4.1032	189.418	107.457	61.4319	80.8842	98.9357	77.013	363.076	360.976	201.646	119.446	0.0127737	4.1032
F:tachykinin receptor activity; F:receptor activity; F:signal transducer activity; F:G-protein coupled receptor activity; C:integral to membrane; P:signal transduction; C:plasma membrane; P:G-protein coupled receptor protein signaling pathway	1.85158e-157	protein	197632|fgeesh1_pg_scaffold_6000	1UOx4DMSO	4.05961	405.628	508.27	839.303	732.447	435.939	471.763	182.684	208.584	868.63	892.43	0.0212958	4.05961
F:helicase activity; F:ATP-dependent RNA helicase activity; F:identical protein binding; C:nucleus; F:DNA binding; F:hydrolase activity; P:rRNA processing; F:nucleic acid binding; F:nucleotide binding; F:ATP binding; F:RNA binding; F:ATP-dependent helicase activity; C:nucleolus; F:protein binding	0	dead (asp-glu-ala-asp) box polypeptide 21	11031|gw_234_6_1	1DMSOx4UO	4.05393	1490.49	1231.27	1160.41	1221.41	302.524	368.867	399.217	426.717	860.919	887.919	0.0326027	4.05393	dead (asp-glu-ala-asp) box polypeptide 21
F:calcium ion binding; P:homophilic cell adhesion; F:neurotransmitter:sodium symporter activity; C:membrane; P:neurotransmitter transport; C:integral to plasma membrane	4.83906e-16	protein	39872|gw_19_158_1	1DMSOx1Adult	4.01737	2133.43	2579.36	2892.13	518.904	441.572	5259.05	2678.73	2707.13	574.752	601.552	0.039303	4.01737	zymogen granule membrane glycoprotein
	2.57738e-95	pol polyprotein	224255|fgeesh1_pg_scaffold_4249	4DMSOx4UO	4.01352	4123.97	3981.84	513.845	609.433	388.072	343.68	1470.85	1468.45	428.863	422.063	0.00640708	4.01352
F:transferase activity	2.38158e-79	wd-40 repeat protein	69216|gw_10934_3_1	1DMSOx4UO	3.89781	3127.82	2564.74	534.74	794.25	611.536	848.916	983.261	1009.56	864.611	891.211	0.0258052	3.89781	wd-40 repeat protein
		---NA---	114346|e_gw_124_128_1	1UOx4DMSO	3.88463	2112.36	3682.05	4991.05	4624.51	1647.13	1610.13	1227.94	1252.64	5039.11	5066.51	0.0157835	3.88463
P:skeletal system development; P:positive regulation of granulocyte differentiation; P:neuron development; P:in utero embryonic development; F:DNA binding; C:nucleus; P:positive regulation of angiogenesis; P:neuron differentiation; P:liver development; F:ATP binding; F:chloride ion binding; P:regulation of transcription, DNA-dependent; P:embryonic hemopoiesis; P:transcription; F:transcription act…	3.85438e-45	runt related transcription factor isoform cra_b	129231|e_gw_262_50_1	4DMSOx4UO	3.85419	7442.56	6072.58	1589.9	1540.01	1471.83	1374.24	5487.86	5484.66	2094.99	2088.59	0.00382402	3.85419	similar to RunX
	0	pol polyprotein	140434|e_gw_524_1_1	4DMSOxAdult	3.84986	175.899	175.983	119.87	111.066	88.4394	137.972	411.747	440.447	98.1095	125.51	0.00225316	3.84986
C:membrane	1.53437e-54	protein	213521|fgeesh1_pg_scaffold_1780	4DMSOxAdult	3.84707	184.449	174.921	115.798	82.2948	72.304	148.245	421.507	450.108	100.901	128.101	0.00215594	3.84707
P:inner ear morphogenesis; P:lung development; C:membrane; C:microtubule; C:cytoplasm; P:multicellular organismal development; P:branching morphogenesis of a tube; P:cell-cell signaling; F:protein binding; P:sensory perception of sound; P:cell fate commitment; P:regulation of signal transduction; P:organ morphogenesis; C:cytosol; C:plasma membrane; P:negative regulation of MAP kinase activity	7.35907e-28	sprouty homolog 2	29671|gw_51_137_1	1DMSOx4UO	3.84314	8863.9	7181.51	2722.34	3106.97	2422.72	1752.36	7819.35	7848.05	4908.67	4932.07	0.0292562	3.84314	sprouty-2-like protein
	3.53607e-98	k26 protein	207236|fgeesh1_pg_scaffold_7800	4DMSOxAdult	3.83599	410.097	856.852	834.715	480.897	230.635	1799.9	937.042	963.842	236.753	262.353	0.00045661	3.83599
C:proteinaceous extracellular matrix; C:extracellular region	3.78703e-94	protein	225712|fgeesh1_pg_scaffold_1087	1DMSOx1Adult	3.8333	3346.5	2651.01	1423.41	2484.41	1611.08	1768.37	1317.44	1344.34	773.492	797.292	0.0492736	3.8333	Vitrin
	3.55915e-105	protein	219238|fgeesh1_pg_scaffold_3930	1DMSOx1Adult	3.8286	811.957	678.031	700.575	409.713	235.534	838.48	408.081	435.181	187.387	209.587	0.0327483	3.8286	Cnidarian Only
P:otic vesicle formation; P:otic placode formation; P:embryonic pectoral fin morphogenesis; P:cartilage development; P:pectoral fin development; F:DNA binding; C:nucleus	0	transcription factor sox9	235335|estExt_fgeesh1_pm_C_1290	1DMSOx4UO	3.82357	14086.7	13740.7	3886.97	3488.67	3540.67	3737.2	9479.94	9508.59	4892.67	4917.97	0.000758575	3.82357
P:regulation of transcription, DNA-dependent; C:transcription factor complex; P:transcription; P:transforming growth factor beta receptor signaling pathway; F:protein binding; F:transcription factor activity; C:intracellular; C:nucleus	1.67639e-61	smad10 protein	18576|gw_137_32_1	4DMSOxAdult	3.81687	2580.74	2010.51	914.032	895.366	1817.9	1452.3	3582.4	3611.2	929.586	957.186	3.19399e-05	3.81687	smad4 type4
C:membrane	1.53437e-54	protein	213521|fgeesh1_pg_scaffold_1780	4DMSOx4UO	3.80965	184.449	174.921	115.798	82.2948	72.304	148.245	421.207	420.108	102.301	98.1009	0.0388159	3.80965
F:hydrolase activity; P:metabolic process; F:catalytic activity; F:phosphonoacetaldehyde hydrolase activity	0	phosphonoacetaldehyde hydrolase	244396|estExt_fgeesh1_pg_C_1200	4DMSOx4UO	3.80728	303.501	200.317	155.37	154.845	242.186	182.31	810.586	808.086	219.831	214.831	0.0159801	3.80728
P:lung development; P:endochondral ossification; P:intramembranous ossification; P:angiogenesis; P:positive regulation of vascular endothelial growth factor receptor signaling pathway; P:multicellular organismal development; F:growth factor activity; P:cell differentiation; C:extracellular region; C:nucleolus; P:chondrocyte development; P:nervous system development; P:positive regulation of cell …	3.53895e-35	fibroblast growth factor 8	25772|gw_51_96_1	4DMSOx4UO	3.7925	1302.97	1735.49	659.349	565.067	810.825	650.629	2773.48	2771.28	1840.84	1836.44	0.0124882	3.7925	fibroblast growth factor 8
P:otic vesicle formation; P:otic placode formation; P:embryonic pectoral fin morphogenesis; P:cartilage development; P:pectoral fin development; F:DNA binding; C:nucleus	0	transcription factor sox9	235335|estExt_fgeesh1_pm_C_1290	1DMSOx1UO	3.77288	14086.7	13740.7	3886.97	3488.67	3540.67	3737.2	9481.69	9508.59	4890.17	4917.97	0.000373118	3.77288
	0	protein	146594|e_gw_1719_3_1	4DMSOx4UO	3.757	116.474	107.878	50.6936	46.8557	73.0011	76.3911	284.833	280.633	39.2784	34.8784	0.00261985	3.757	Related to pugilist-Dominant
F:cation-transporting ATPase activity; F:phospholipid-translocating ATPase activity; C:cell surface; F:hydrolase activity; F:hydrolase activity, hydrolyzing O-glycosyl compounds; P:carbohydrate metabolic process; F:ATP binding; C:integral to membrane; C:membrane; F:cation binding; P:ATP biosynthetic process; P:metabolic process; F:catalytic activity; F:nucleotide binding; P:aminophospholipid tran…	9.03682e-141	protein	114548|e_gw_126_27_1	4DMSOxAdult	3.75162	245.053	292.812	268.089	154.167	271.586	443.588	432.07	458.57	106.234	133.234	0.00211232	3.75162
F:molecular_function; C:integral to membrane; C:membrane; P:biological_process; P:transport	0	solute carrier family member e1	162657|estExt_gwp_C_320251	1DMSOx4UO	3.74841	2360.13	2704	919.775	745.741	681.881	669.127	1774.09	1801.89	1110.82	1136.42	0.0292385	3.74841
P:inner ear morphogenesis; P:lung development; C:membrane; C:microtubule; C:cytoplasm; P:multicellular organismal development; P:branching morphogenesis of a tube; P:cell-cell signaling; F:protein binding; P:sensory perception of sound; P:cell fate commitment; P:regulation of signal transduction; P:organ morphogenesis; C:cytosol; C:plasma membrane; P:negative regulation of MAP kinase activity	7.35907e-28	sprouty homolog 2	29671|gw_51_137_1	4DMSOx4UO	3.7451	8863.9	7181.51	2722.34	3106.97	2422.72	1752.36	7822.15	7818.05	4984.27	4902.07	0.0185969	3.7451	sprouty-2-like protein
C:membrane; F:galactosyltransferase activity; F:DNA binding; P:DNA replication; F:nucleotide binding; F:DNA-directed DNA polymerase activity; F:zinc ion binding; F:transcription termination factor activity; C:intracellular; P:transcription termination; P:protein amino acid glycosylation; F:3'-5' exonuclease activity	0	protein	219646|fgeesh1_pg_scaffold_4260	4DMSOxAdult	3.69322	818.088	918.311	729.474	302.34	399.142	1053.28	1092.41	1117.31	289.668	313.468	0.000347848	3.69322
P:cell division; P:biosynthetic process; C:cell surface; F:DNA binding; F:ATP binding; C:integral to membrane; P:cell adhesion; C:membrane; P:cell cycle; F:transferase activity, transferring nitrogenous groups; C:cell wall; F:catalytic activity; F:nucleotide binding; F:nucleoside-triphosphatase activity; P:chromosome segregation; F:protein binding; C:extracellular region; F:pyridoxal phosphate bi…	1.54593e-19	cell division protein	224421|fgeesh1_pg_scaffold_4695	4UOxAdult	3.69105	305.296	392.265	189.726	389.392	482.73	559.996	468.054	494.954	128.451	156.251	0.0194996	3.69105	cell division protein
C:basement membrane; F:protein tyrosine phosphatase activity; C:integral to membrane; P:cell adhesion; P:G-protein coupled receptor protein signaling pathway; C:membrane; F:transforming growth factor beta binding; F:calcium ion binding; P:neuropeptide signaling pathway; P:visual perception; P:positive regulation of transforming growth factor-beta1 production; F:phosphatase activity; P:response to…	5.93105e-46	hemicentin 1	126298|e_gw_230_42_1	4DMSOxAdult	3.67217	3958.98	1873.43	485.241	1231.52	1462.6	1336.87	2687.56	2715.06	723.275	750.275	5.82745e-05	3.67217
P:organic anion transport; F:symporter activity; C:integral to membrane; C:membrane; F:secondary active monocarboxylate transmembrane transporter activity; C:plasma membrane; F:transporter activity; P:transport	1.64375e-159	protein	115506|e_gw_132_2_1	4UOxAdult	3.6614	236.454	261.793	339.199	349.177	351.816	350.787	531.738	560.138	86.1474	110.947	0.0185719	3.6614	monocarboxylate transporter 4
P:cell adhesion; C:proteinaceous extracellular matrix; F:serine-type endopeptidase inhibitor activity; F:protein binding; C:extracellular region	0	alpha 3 type vi collagen isoform 1 precursor	207953|fgeesh1_pg_scaffold_8600	4DMSOxAdult	3.66018	1183.96	839.38	433.06	602.99	998.353	1177	877.462	904.062	232.701	257.901	0.000538022	3.66018
	9.75896e-25	hypothetical protein NEMVEDRAFT_v1g233833 [Nematostella vectensis]	232243|fgsh_est_C_scaffold_3100	1DMSOx4UO	3.65797	1352.09	1104.25	384.417	411.56	342.922	328.583	441.178	468.478	681.866	708.466	0.0434688	3.65797
	6.82392e-141	possible conserved carbohydrate-binding protein	207204|fgeesh1_pg_scaffold_7800	4DMSOx4UO	3.65361	137.286	35.7785	29.4675	32.6141	52.9358	38.0629	167.537	166.237	61.7608	57.1608	0.0195806	3.65361
P:defense response; F:sequence-specific DNA binding; F:transcription factor activity; P:positive regulation of transcription from RNA polymerase II promoter; C:nucleus; F:DNA binding; P:dauer larval development; C:cytoplasm; P:regulation of transcription, DNA-dependent; P:response to heat; P:determination of adult life span; F:protein binding; P:insulin receptor signaling pathway	3.98354e-50	abnormal dauer formation family member (daf-16)	138488|e_gw_433_8_1	1DMSOx1UO	3.6426	3892.34	3773.13	1353.48	750.916	658.887	545.093	314.874	342.674	561.952	589.552	0.0299649	3.6426
P:hair follicle morphogenesis; P:negative regulation of cell differentiation; P:positive regulation of hair follicle development; P:negative regulation of transcription from RNA polymerase II promoter; P:pattern specification process; P:odontogenesis of dentine-containing tooth; F:signal transducer activity; P:gamete generation; P:BMP signaling pathway; P:multicellular organismal development; P:k…	2.01369e-174	follistatin	141657|e_gw_594_5_1	4DMSOx4UO	3.63321	4349.13	2750.9	692.277	1102.89	1267.92	949.871	4032.16	4028.86	2236.11	2231.51	0.0173185	3.63321	follistatin
P:protein heterooligomerization; F:receptor signaling protein activity; C:nucleus; P:anti-apoptosis; P:apoptosis; C:cytoplasm; C:cellular_component; F:protein binding; P:regulation of apoptosis; P:protein folding	4.28331e-103	bcl2-associated athanogene 4	238008|estExt_fgeesh1_pg_C_3002	1UOx4DMSO	3.62646	2355.36	2812.59	4228.74	4519.82	2087.52	1607.21	1195.61	1221.21	4429.45	4376.65	0.0138192	3.62646
	0	pol polyprotein	140434|e_gw_524_1_1	4DMSOx4UO	3.62567	175.899	175.983	119.87	111.066	88.4394	137.972	413.747	410.447	102.109	95.5095	0.0264607	3.62567
C:membrane; P:cell projection assembly; P:salivary gland morphogenesis; F:receptor binding; C:cytoplasm; P:hemocyte migration; F:growth factor activity; C:extracellular region; P:border follicle cell migration; P:vascular endothelial growth factor receptor signaling pathway; F:heparin binding; F:vascular endothelial growth factor receptor binding; P:cell proliferation	1.16232e-123	protein	232929|fgsh_est_C_scaffold_1010	4DMSOx4UO	3.61327	7268.97	4686.38	1054.62	1827.28	897.509	952.448	3344.4	3342.2	3882.91	3880.51	0.00361718	3.61327
P:vesicle docking during exocytosis; P:vesicle-mediated transport; C:integral to membrane; C:membrane; P:intracellular protein transport; F:syntaxin-3 binding; F:syntaxin-2 binding; C:cellular_component	5.6373e-141	protein	101894|e_gw_62_24_1	4DMSOxAdult	3.61148	249.222	221.182	186.548	213.062	354.346	376.313	410.99	437.889	104.296	132.096	0.00238894	3.61148
P:organic anion transport; F:symporter activity; C:integral to membrane; C:membrane; F:secondary active monocarboxylate transmembrane transporter activity; C:plasma membrane; F:transporter activity; P:transport	1.64375e-159	protein	115506|e_gw_132_2_1	1UOxAdult	3.58726	236.454	261.793	339.199	349.177	351.816	350.787	535.038	560.138	86.7474	110.947	0.0117337	3.58726	monocarboxylate transporter 4
F:transmembrane receptor activity; P:neuropeptide signaling pathway; F:G-protein coupled receptor activity; C:integral to membrane; P:cell surface receptor linked signal transduction; C:membrane; C:plasma membrane; P:G-protein coupled receptor protein signaling pathway	1.12617e-95	protein	222586|fgeesh1_pg_scaffold_1748	4DMSOx4UO	3.58592	2458.25	1552.71	818.011	889.255	359.765	474.894	1499.86	1496.51	1656.14	1653.44	0.0169629	3.58592
F:hydrolase activity; P:metabolic process; F:catalytic activity; F:phosphonoacetaldehyde hydrolase activity	0	phosphonoacetaldehyde hydrolase	244396|estExt_fgeesh1_pg_C_1200	4DMSOxAdult	3.58127	303.501	200.317	155.37	154.845	242.186	182.31	810.286	838.086	219.231	244.831	0.000638069	3.58127
P:microtubule-based movement; C:cilium; P:cell projection organization; C:cell projection; C:microtubule; F:nucleotide binding; F:nucleoside-triphosphatase activity; F:ATP binding; F:microtubule motor activity; F:ATPase activity; F:motor activity; C:dynein complex; C:flagellum	3.21782e-82	iq motif and ankyrin repeat domain-containing protein loc642574	222564|fgeesh1_pg_scaffold_1726	1UOx4DMSO	3.5726	546.211	711.992	1385.16	1574.98	1393.05	967.462	400.383	429.283	739.364	765.164	0.0256399	3.5726
F:RNA binding; P:multicellular organismal development	4.42992e-100	bicaudal c homolog 1	135116|e_gw_351_22_1	4DMSOxAdult	3.56688	3930.76	2141.9	1344.16	2157.67	2326.35	2645.97	5129.01	5156.51	1429.46	1456.46	1.64341e-05	3.56688	bicaudal c homolog 1
F:nucleic acid binding; P:proteolysis; F:aspartic-type endopeptidase activity; F:zinc ion binding	1.4803e-138	protein	220191|fgeesh1_pg_scaffold_4840	4DMSOxAdult	3.56598	1051.56	1385.17	1309.25	417.996	474.449	1932.36	1934.25	1963.05	537.688	561.288	0.000114468	3.56598
P:hatching; F:transcription factor activity; F:DNA binding; C:nucleus; F:transcription regulator activity; P:positive regulation of transcription, DNA-dependent; F:nucleic acid binding; F:zinc ion binding; P:hatching gland development; P:regulation of transcription, DNA-dependent; F:protein binding; C:intracellular; P:hemopoiesis; F:metal ion binding; P:transcription	9.37355e-28	kruppel-like factor 2	154925|e_gw_7931_2_1	1DMSOx4UO	3.56067	352.134	318.136	116.108	181.35	133.663	54.5797	55.2134	83.1134	213.072	238.872	0.0335188	3.56067	kruppel-like factor d
F:helicase activity; F:ATP-dependent RNA helicase activity; F:identical protein binding; C:nucleus; F:DNA binding; F:hydrolase activity; P:rRNA processing; F:nucleic acid binding; F:nucleotide binding; F:ATP binding; F:RNA binding; F:ATP-dependent helicase activity; C:nucleolus; F:protein binding	0	dead (asp-glu-ala-asp) box polypeptide 21	11031|gw_234_6_1	1UOx4UO	3.54759	1490.49	1231.27	1160.41	1221.41	302.524	368.867	399.917	426.717	862.719	887.919	0.00142736	3.54759	dead (asp-glu-ala-asp) box polypeptide 21
	6.44502e-146	predicted protein [Nematostella vectensis]	200587|fgeesh1_pg_scaffold_2200	1UOx4DMSO	3.5189	115.151	130.027	248.991	262.001	169.486	195.225	62.1067	87.6067	268.534	293.534	0.0131452	3.5189
P:proteolysis; F:serine-type endopeptidase activity; F:calcium ion binding; F:scavenger receptor activity; F:receptor activity; F:catalytic activity; C:membrane	3.28235e-52	scavenger receptor cysteine-rich protein type 5 precursor	57580|gw_108_150_1	4DMSOxAdult	3.51685	689.939	434.942	304.757	302.849	573.513	369.051	535.269	560.069	148.388	169.988	0.00147215	3.51685
			61775|gw_3_508_1	1DMSOx1Adult	3.51261	3848.15	3509.9	1551.49	2449.2	3364.62	3160.74	2253.84	2279.74	1038.58	1062.38	0.0197038	3.51261	Kettin
P:biological_process; C:cellular_component	9.12426e-39	protein	128908|e_gw_258_47_1	4DMSOxAdult	3.49254	137.999	187.787	161.4	148.017	326.841	144.957	624.621	651.521	169.452	197.252	0.00108677	3.49254
F:transferase activity	9.08358e-63	rhs element vgr protein	71696|gw_58_334_1	4DMSOxAdult	3.48098	256.433	296.264	139.412	157.646	65.3658	187.809	308.306	336.206	81.4745	107.275	0.0042386	3.48098
C:integral to membrane; P:G-protein coupled receptor protein signaling pathway	0	novel histamine h2-like g-protein coupled receptor-like	240047|estExt_fgeesh1_pg_C_2301	4DMSOx4UO	3.48004	301.121	229.574	189.726	130.847	140.784	169.541	541.471	539.971	246.757	243.757	0.0118885	3.48004
	1.25153e-108	protein	248896|estExt_fgeesh1_pg_C_9157	1DMSOx4UO	3.46858	7484.61	7585.8	2523.44	2405.18	1915.58	2429.26	5640.11	5667.51	2405.17	2387.97	0.0124942	3.46858
F:transmembrane receptor activity; P:neuropeptide signaling pathway; F:G-protein coupled receptor activity; C:integral to membrane; P:cell surface receptor linked signal transduction; C:membrane; C:plasma membrane; P:G-protein coupled receptor protein signaling pathway	0	protein	238722|estExt_fgeesh1_pg_C_8000	1DMSOx4UO	3.45939	2872.21	2348.51	1654.41	1560.59	839.174	669.971	2134.12	2159.72	2557.52	2582.72	0.0332048	3.45939
C:nucleus; F:nucleotide binding; C:cytoplasm; F:GTP binding; P:negative regulation of cell growth; C:intracellular; P:response to hormone stimulus; F:GTPase activity; F:estrogen receptor binding; P:negative regulation of cell proliferation; C:cytosol; P:small GTPase mediated signal transduction; F:GDP binding	5.70962e-65	protein	38315|gw_4_323_1	1UOx4DMSO	3.45596	329.175	540.474	751.176	690.997	510.229	480.205	198.35	223.65	888.985	915.585	0.00678956	3.45596
C:actin cap; F:aspartate carbamoyltransferase activity; P:muscle contraction; C:cytosol; C:cytoskeleton; F:enzyme binding; P:nitrogen compound metabolic process; P:metabolic process; P:pyrimidine nucleotide biosynthetic process; P:glutamine metabolic process; F:amino acid binding; F:catalytic activity; F:nuclease activity; C:membrane fraction; F:nicotinate phosphoribosyltransferase activity; C:in…	0	carbamoyl-phosphate synthetase aspartate and dihydroorotase	222280|fgeesh1_pg_scaffold_1499	4DMSOxAdult	3.44151	455.389	430.047	202.745	232.709	304.574	273.545	625.672	652.372	176.801	200.201	0.00109685	3.44151
	0	protein	103832|e_gw_70_127_1	4DMSOxAdult	3.40831	203.197	182.873	85.6082	103.392	138.23	119.601	386.205	414.005	110.468	132.068	0.00280679	3.40831	Unknown
F:metal ion binding; P:proteolysis; F:calcium ion binding; F:metallopeptidase activity; F:hydrolase activity; F:metalloendopeptidase activity; F:peptidase activity; F:zinc ion binding	1.94429e-93	protein	85528|e_gw_11_382_1	4DMSOxAdult	3.4041	3457.28	2609.22	1495.98	2135.02	3751.9	2977.51	5506.81	5535.51	1611.32	1636.72	1.48015e-05	3.4041
P:cell division; P:biosynthetic process; C:cell surface; F:DNA binding; F:ATP binding; C:integral to membrane; P:cell adhesion; C:membrane; P:cell cycle; F:transferase activity, transferring nitrogenous groups; C:cell wall; F:catalytic activity; F:nucleotide binding; F:nucleoside-triphosphatase activity; P:chromosome segregation; F:protein binding; C:extracellular region; F:pyridoxal phosphate bi…	1.54593e-19	cell division protein	224421|fgeesh1_pg_scaffold_4695	4DMSOxAdult	3.39788	305.296	392.265	189.726	389.392	482.73	559.996	468.354	494.954	131.051	156.251	0.00194984	3.39788	cell division protein
P:negative regulation of protein secretion; C:nucleus; P:positive regulation of binding; C:cytoplasm; F:molecular_function; F:zinc ion binding; F:protein binding; F:metal ion binding; P:biological_process; P:peptidyl-diphthamide biosynthetic process from peptidyl-histidine	1.33035e-26	dph3 homolog	246077|estExt_fgeesh1_pg_C_1950	1DMSOx4UO	3.3945	316.822	281.716	255.841	309.123	94.6436	81.6823	153.882	179.582	263.667	287.067	0.0158134	3.3945
	2.57738e-95	pol polyprotein	224255|fgeesh1_pg_scaffold_4249	4DMSOxAdult	3.39413	4123.97	3981.84	513.845	609.433	388.072	343.68	1470.65	1498.45	426.463	452.063	0.000205367	3.39413
	4.55484e-90	predicted protein [Nematostella vectensis]	240733|estExt_fgeesh1_pg_C_3300	4DMSOx4UO	3.39182	8861.87	5016.28	2619.57	2672.05	2860.28	2573.43	9216.2	9215.1	3901.84	3811.64	0.0070243	3.39182
F:structural constituent of cell wall; P:plant-type cell wall organization	1.23642e-89	protein	156526|e_gw_11219_2_1	4DMSOxAdult	3.37795	77.255	55.6626	53.3915	41.5328	68.3343	57.7402	138.273	165.373	39.316	59.516	0.0189452	3.37795
P:xylan catabolic process; F:peptidase inhibitor activity; C:extracellular region	0	protein	207973|fgeesh1_pg_scaffold_8700	4DMSOx4UO	3.35563	200.033	141.328	102.699	126.348	114.31	138.178	427.979	423.629	123.261	116.561	0.0127671	3.35563
P:DNA replication; F:methyltransferase activity; F:transferase activity; F:DNA-directed DNA polymerase activity; P:metabolic process; C:gamma DNA polymerase complex; F:protein binding; F:DNA binding	6.84628e-55	methyltransferase domain family	205772|fgeesh1_pg_scaffold_6200	1UOx4DMSO	3.35134	513.845	492.773	1028.7	859.16	547.333	383.883	268.857	296.657	472.889	496.489	0.0366737	3.35134
F:RNA binding; P:RNA-dependent DNA replication; F:RNA-directed DNA polymerase activity	7.31661e-08	endonuclease reverse transcriptase	103904|e_gw_70_40_1	4DMSOx4UO	3.34939	51.1076	44.0052	40.7581	37.2084	39.5688	35.645	127.06	125.96	70.03	27.83	0.00706696	3.34939
P:Notch signaling pathway; F:binding; F:calcium ion binding; P:cell adhesion; P:multicellular organismal development; C:integral to membrane; P:cell communication; C:membrane	4.7547e-80	protein	125483|e_gw_219_90_1	4DMSOxAdult	3.345	1607.46	1003.86	804.886	541.899	886.198	863.276	1248.29	1274.79	368.617	391.617	0.000288217	3.345
F:peptidase inhibitor activity; F:serine-type endopeptidase inhibitor activity; C:extracellular region	1.3939e-134	porin precursor	113727|e_gw_119_121_1	4DMSOxAdult	3.33732	1033.32	794.734	426.142	387.841	672.515	1163.94	1089.98	1115.78	319.239	344.839	0.000378136	3.33732
F:growth factor activity; P:cell proliferation; C:membrane	0	vascular endothelial growth factor	239536|estExt_fgeesh1_pg_C_1600	1DMSOx4UO	3.33611	754.956	819.996	174.556	308.571	233.112	238.981	740.918	768.818	510.281	536.081	0.0180371	3.33611
P:xylan catabolic process; F:peptidase inhibitor activity; C:extracellular region	0	protein	207973|fgeesh1_pg_scaffold_8700	4DMSOxAdult	3.33404	200.033	141.328	102.699	126.348	114.31	138.178	424.829	453.629	122.961	146.561	0.00236929	3.33404
C:integral to membrane; C:membrane; F:galactosyltransferase activity; F:DNA binding; P:DNA replication; F:nucleotide binding; F:DNA-directed DNA polymerase activity; F:zinc ion binding; F:transcription termination factor activity; C:intracellular; P:transcription termination; P:protein amino acid glycosylation; P:G-protein coupled receptor protein signaling pathway; F:3'-5' exonuclease activity	0	protein	215774|fgeesh1_pg_scaffold_2380	4DMSOxAdult	3.33217	517.226	628.318	607.226	361.272	325.462	727.001	607.866	635.366	182.175	201.175	0.00118924	3.33217
F:nucleic acid binding; F:zinc ion binding; C:intracellular	0	novel krab box and zinc c2h2 type domain containing protein	201626|fgeesh1_pg_scaffold_2900	4DMSOxAdult	3.32878	382.87	453.593	572.625	151.232	151.589	715.504	573.782	600.582	205.315	190.915	0.0013353	3.32878
P:cell redox homeostasis; F:electron carrier activity; P:glycerol ether metabolic process; F:protein disulfide oxidoreductase activity	1.50571e-17	thioredoxin	148075|e_gw_2249_10_1	1DMSOx1Adult	3.3102	197.252	164.945	245.817	168.871	116.332	188.857	106.056	132.956	43.9092	69.7092	0.014731	3.3102	Unknown
		---NA---	205021|fgeesh1_pg_scaffold_5500	1UOx4DMSO	3.30486	1222.64	1570.29	2356.59	2599.57	1022.57	825.722	736.929	764.829	1665.13	1686.93	0.0208906	3.30486
F:RNA binding; P:RNA-dependent DNA replication; F:RNA-directed DNA polymerase activity	7.31661e-08	endonuclease reverse transcriptase	103904|e_gw_70_40_1	4DMSOxAdult	3.29116	51.1076	44.0052	40.7581	37.2084	39.5688	35.645	127.06	155.96	32.03	57.83	0.0218457	3.29116
F:inositol or phosphatidylinositol phosphatase activity; P:lipid metabolic process; C:Golgi-associated vesicle; F:hydrolase activity; C:Golgi stack; P:signal transduction; C:cellular_component; C:intracellular; F:phosphatidylinositol-4,5-bisphosphate 5-phosphatase activity	1.03406e-85	inositol polyphosphate-5-phosphatase f	224712|fgeesh1_pg_scaffold_5598	4DMSOxAdult	3.28886	318.272	351.904	240.764	153.369	181.599	566.217	476.763	503.263	142.46	163.46	0.0019373	3.28886
F:calcium ion binding	2.34549e-56	ef hand domain member b	220739|fgeesh1_pg_scaffold_5680	1DMSOx4UO	3.27448	2690.4	2823.08	1925.43	1987.05	761.345	922.426	1228.26	1253.66	1325.07	1349.87	0.00173614	3.27448
F:receptor activity; C:integral to membrane; C:membrane	0	fibrocystin l	40040|gw_232_64_1	4UOxAdult	3.26375	394.237	384.109	307.986	390.12	554.272	453.439	195.79	220.39	144.18	169.38	0.0355116	3.26375	fibrocystin l
P:proteolysis; F:serine-type endopeptidase activity; F:scavenger receptor activity; F:calcium ion binding; P:homophilic cell adhesion; F:catalytic activity; C:membrane	0	protein	216996|fgeesh1_pg_scaffold_2800	1DMSOx1UO	3.26279	505.173	452.182	124.57	168.846	162.885	164.643	529.452	555.752	285.931	308.531	0.00588383	3.26279	fibulin 5-like
C:mitochondrion; C:cytoplasmic membrane-bounded vesicle; C:membrane; P:biological_process; C:plasma membrane	0	protein	219848|fgeesh1_pg_scaffold_4470	4DMSOxAdult	3.26156	282.506	208.01	226.092	257.821	281.186	282.298	604.429	632.129	182.813	204.213	0.00122424	3.26156
F:growth factor activity; P:cell proliferation; C:membrane	0	vascular endothelial growth factor	239536|estExt_fgeesh1_pg_C_1600	1DMSOx1UO	3.25991	754.956	819.996	174.556	308.571	233.112	238.981	740.018	768.818	516.48	536.081	0.02036	3.25991
F:chitin binding; P:chitin metabolic process; C:integral to membrane; C:membrane; C:extracellular region	4.38617e-103	protein	118408|e_gw_153_95_1	4DMSOxAdult	3.2563	1108.27	989.227	1367.94	1437.38	1200.44	1660.85	1667.4	1696.1	505.862	531.262	0.000165742	3.2563
P:substrate-bound cell migration, cell extension; P:regulation of cell shape; P:negative regulation of cell proliferation; P:regulation of embryonic cell shape; C:nucleus; P:central nervous system neuron differentiation; F:nucleic acid binding; P:axonogenesis; F:GTP binding; P:small GTPase mediated signal transduction; F:metal ion binding; P:regulation of transcription, DNA-dependent; P:cell adhe…	1.32688e-37	ras-like without caax 1	72442|gw_91_177_1	4DMSOxAdult	3.24848	1139.69	922.164	549.297	860.442	1097.21	823.885	2728.68	2755.28	937.358	858.558	6.25307e-05	3.24848
F:transferase activity	2.38158e-79	wd-40 repeat protein	69216|gw_10934_3_1	1DMSOx1Adult	3.2484	3127.82	2564.74	534.74	794.25	611.536	848.916	983.861	1009.56	865.811	891.211	0.0447955	3.2484	wd-40 repeat protein
P:regulation of transcription, DNA-dependent; C:cytoplasm; P:transcription; P:cell division; C:cellular_component; C:nucleus	1.20425e-83	cell division cycle associated 7-like	215972|fgeesh1_pg_scaffold_2450	1UOx4DMSO	3.24005	418.204	794.824	1278.76	1192.98	835.916	707.128	371.635	396.435	939.232	962.832	0.00889005	3.24005
	0	protein	242463|estExt_fgeesh1_pg_C_6400	4DMSOx4UO	3.23332	1097.93	855.172	226.092	555.028	776.888	471.763	2023.74	2018.64	579.643	467.443	0.0346905	3.23332
F:transmembrane receptor activity; C:integral to membrane; C:membrane; F:receptor binding; F:G-protein coupled receptor activity; P:neuropeptide signaling pathway; P:cell surface receptor linked signal transduction; P:signal transduction; P:G-protein coupled receptor protein signaling pathway; C:plasma membrane; P:cell adhesion	6.24647e-40	protein	4946|gw_1592_1_1	4DMSOx4UO	3.21824	1661.28	1147.67	453.836	603.808	662.606	512.266	1896.41	1890.51	1054.49	988.688	0.0183419	3.21824
P:skeletal system development; P:positive regulation of granulocyte differentiation; P:neuron development; P:in utero embryonic development; F:DNA binding; C:nucleus; P:positive regulation of angiogenesis; P:neuron differentiation; P:liver development; F:ATP binding; F:chloride ion binding; P:regulation of transcription, DNA-dependent; P:embryonic hemopoiesis; P:transcription; F:transcription act…	3.85438e-45	runt related transcription factor isoform cra_b	129231|e_gw_262_50_1	1DMSOx1Adult	3.2124	7442.56	6072.58	1589.9	1540.01	1471.83	1374.24	5490.01	5514.66	2093.29	2118.59	0.0464494	3.2124	similar to RunX
P:proteolysis; F:serine-type endopeptidase activity; F:scavenger receptor activity; F:calcium ion binding; P:homophilic cell adhesion; F:catalytic activity; C:membrane	0	protein	216996|fgeesh1_pg_scaffold_2800	4DMSOx4UO	3.21042	505.173	452.182	124.57	168.846	162.885	164.643	530.952	525.752	284.931	278.531	0.000772893	3.21042	fibulin 5-like
	0	predicted protein [Nematostella vectensis]	245419|estExt_fgeesh1_pg_C_1580	4DMSOxAdult	3.20602	98.251	145.224	123.591	118.329	107.064	96.3783	236.27	263.17	66.6074	92.4074	0.00754196	3.20602
P:positive regulation of I-kappaB kinase/NF-kappaB cascade; F:receptor activity; F:signal transducer activity; C:integral to membrane; C:membrane; C:cellular_component	0	g protein-coupled receptor 177	100430|e_gw_57_126_1	4DMSOxAdult	3.20538	6424.59	4881.13	3664.64	4819.63	4977.13	5450.9	12504.2	12531.7	3894.9	3919.9	3.03385e-06	3.20538	integral membrane protein gpr177 precursor
P:negative regulation of protein secretion; C:nucleus; P:positive regulation of binding; C:cytoplasm; F:molecular_function; F:zinc ion binding; F:protein binding; F:metal ion binding; P:biological_process; P:peptidyl-diphthamide biosynthetic process from peptidyl-histidine	1.33035e-26	dph3 homolog	246077|estExt_fgeesh1_pg_C_1950	1UOx4UO	3.20409	316.822	281.716	255.841	309.123	94.6436	81.6823	150.782	179.582	261.467	287.067	0.0363321	3.20409
P:ossification; P:tissue remodeling; P:collagen catabolic process; P:response to mechanical stimulus; F:hydrolase activity; P:cell migration; P:endothelial cell proliferation; P:response to oxidative stress; P:lung development; F:metal ion binding; P:branching morphogenesis of a tube; P:zymogen activation; F:metallopeptidase activity; C:integral to membrane; F:peptidase activator activity; C:memb…	3.92273e-115	matrix metalloproteinase 1 isoform 2	115839|e_gw_134_98_1	4DMSOx4UO	3.20407	580.926	315.726	70.7362	73.5194	109.28	137.286	396.107	395.007	201.066	196.866	0.0163893	3.20407	matrix metalloproteinase 1 isoform 2
F:receptor activity; F:signal transducer activity; F:G-protein coupled receptor activity; C:integral to membrane; P:signal transduction; P:G-protein coupled receptor protein signaling pathway	5.78502e-145	protein	207526|fgeesh1_pg_scaffold_8100	4DMSOxAdult	3.20215	1011.28	935.324	909.514	929.05	1350.69	1173.62	1868.36	1897.16	579.179	602.779	0.000134241	3.20215
F:metal ion binding; P:oxidation reduction; F:electron carrier activity; F:oxidoreductase activity; F:heme binding; F:iron ion binding; F:oxidoreductase activity, acting on paired donors, with incorporation or reduction of molecular oxygen, reduced flavin or flavoprotein as one donor, and incorporation of one atom of oxygen; F:monooxygenase activity	0	protein	107875|e_gw_88_80_1	1UOx4DMSO	3.19731	2614.21	2087.13	3764.43	4242.19	2387.97	3365.37	1238.59	1267.09	2339.3	2362.3	0.0271363	3.19731
F:transferase activity	3.87695e-74	rhs element vgr protein	74775|gw_3272_19_1	1UOxAdult	3.19568	578.881	494.369	331.895	272.838	298.291	475.14	527.005	555.804	84.0174	109.617	0.024064	3.19568
F:nucleic acid binding; P:proteolysis; P:DNA integration; F:aspartic-type endopeptidase activity; F:zinc ion binding; F:DNA binding	1.2369e-151	protein	221400|fgeesh1_pg_scaffold_7520	4DMSOxAdult	3.19275	938.363	621.163	399.563	298.499	473.534	629.101	915.969	944.869	284.444	306.244	0.000550774	3.19275
F:metalloendopeptidase activity; F:hydrolase activity; F:zinc ion binding; C:proteinaceous extracellular matrix; F:metallopeptidase activity; F:peptidase activity; P:proteolysis; P:metabolic process; F:metal ion binding; F:calcium ion binding	3.65401e-72	protein	61733|gw_34_190_1	4DMSOxAdult	3.18539	2508.3	1645.13	1266.52	2040.96	1447.38	2191.61	3099.07	3125.97	965.839	991.639	4.93849e-05	3.18539
	1.25153e-108	protein	248896|estExt_fgeesh1_pg_C_9157	1DMSOx1Adult	3.17543	7484.61	7585.8	2523.44	2405.18	1915.58	2429.26	5639.61	5667.51	2362.17	2387.97	0.00152785	3.17543	Unknown
F:transition metal ion binding; F:zinc ion binding; C:proteinaceous extracellular matrix; F:oxidoreductase activity; C:extracellular region; F:peptidase inhibitor activity; C:cellular_component; F:cysteine-type peptidase activity; P:proteolysis; F:protein binding; F:metal ion binding; P:biological_process	2.03031e-70	protein	226014|fgeesh1_pg_scaffold_1639	4DMSOxAdult	3.16314	699.139	478.119	438.421	458.491	556.375	450.483	1156.69	1183.19	363.313	384.313	0.00035218	3.16314
F:ligase activity; C:nucleus; F:small protein activating enzyme activity; C:cytoplasm; F:nucleotide binding; F:ATP binding; P:protein modification process; P:modification-dependent protein catabolic process; F:catalytic activity; F:protein binding; P:metabolic process; F:binding	1.06191e-18	ubiquitin-activating enzyme e1	69055|gw_1837_10_1	4DMSOxAdult	3.16109	1195.9	911.905	1200.59	398.43	434.933	1696.86	1458.67	1487.07	493.884	480.684	0.000222007	3.16109
P:regulation of transcription, DNA-dependent; C:mitochondrion; C:cytoplasm; F:signal transducer activity; P:transcription; P:rhythmic process; P:signal transduction; C:nucleus	3.74856e-48	period homolog 3	18391|gw_355_19_1	1UOx4DMSO	3.1608	218.062	238.355	409.292	496.431	1080.48	704.534	130.674	158.274	512.678	539.878	0.0319341	3.1608
P:flocculation; F:protein binding	0	protein	198957|fgeesh1_pg_scaffold_1200	4DMSOxAdult	3.1575	1195.21	1446.79	1095.29	1028.75	1735.51	1472.39	1624.21	1649.51	510.061	532.661	0.000180283	3.1575
F:transferase activity; F:fructose-2,6-bisphosphate 2-phosphatase activity; F:identical protein binding; F:hydrolase activity; F:nucleotide binding; F:ATP binding; F:kinase activity; F:catalytic activity; C:cellular_component; P:regulation of glycolysis; P:metabolic process; P:fructose 2,6-bisphosphate metabolic process; P:brain development; C:cytosol; F:6-phosphofructo-2-kinase activity; P:fruct…	0	fructose-6-phosphate 2-kinase fructose- -bisphosphatase	172607|estExt_gwp_C_2180028	4DMSOx4UO	3.15403	2731.34	2684.67	1475.67	2084.13	1980.49	1436.61	5391.12	5388.82	2636.92	2632.32	0.0234776	3.15403
F:heme binding; F:iron ion binding; C:membrane; F:steroid 17-alpha-monooxygenase activity; F:electron carrier activity; P:C21-steroid hormone biosynthetic process; P:oxidation reduction; F:lyase activity; P:intein-mediated protein splicing; F:oxidoreductase activity; F:metal ion binding; F:monooxygenase activity; F:oxidoreductase activity, acting on paired donors, with incorporation or reduction …	2.36527e-102	protein	230060|fgeesh1_pm_scaffold_1350	4DMSOxAdult	3.14835	3072.74	1703.23	619.432	826.323	546.958	442.161	2894.02	2922.82	911.002	938.602	5.71386e-05	3.14835
F:pattern recognition receptor activity; P:epithelial cell differentiation; C:phagocytic vesicle membrane; P:protein homooligomerization; C:membrane; P:negative regulation of cell cycle; C:cytoplasm; F:calcium-dependent protein binding; C:extracellular region; F:scavenger receptor activity; P:induction of bacterial agglutination; P:innate immune response; P:cell adhesion; F:binding	2.08855e-51	protein	89435|e_gw_21_164_1	4DMSOxAdult	3.13135	235.598	236.539	165.369	137.105	84.8165	183.994	257.408	285.108	157.859	101.259	0.0065267	3.13135
F:growth factor activity; P:cell proliferation; C:membrane	0	vascular endothelial growth factor	239536|estExt_fgeesh1_pg_C_1600	4DMSOx4UO	3.12997	754.956	819.996	174.556	308.571	233.112	238.981	742.218	738.818	508.88	506.08	0.00185775	3.12997
F:transmembrane receptor activity; C:integral to membrane; C:membrane; P:protein homooligomerization; F:sugar binding; F:receptor binding; F:G-protein coupled receptor activity; P:neuropeptide signaling pathway; P:cell surface receptor linked signal transduction; P:signal transduction; F:scavenger receptor activity; P:G-protein coupled receptor protein signaling pathway; C:plasma membrane; P:cell…	0	protein	207416|fgeesh1_pg_scaffold_8000	1UOx4DMSO	3.12847	925.965	541.32	791.104	921.445	424.797	598.205	264.004	288.704	710.937	738.337	0.0296162	3.12847
P:vesicle docking during exocytosis; P:vesicle-mediated transport; C:integral to membrane; C:membrane; P:intracellular protein transport; F:syntaxin-3 binding; F:syntaxin-2 binding; C:cellular_component	5.6373e-141	protein	101894|e_gw_62_24_1	4UOxAdult	3.11992	249.222	221.182	186.548	213.062	354.346	376.313	411.089	437.889	148.496	132.096	0.00386836	3.11992
		---NA---	37813|gw_36_77_1	4UOxAdult	3.11769	765.682	717.021	1469.83	1208.04	1430	1559.29	855.657	884.557	472.606	494.406	0.0158815	3.11769
			61775|gw_3_508_1	4UOxAdult	3.11509	3848.15	3509.9	1551.49	2449.2	3364.62	3160.74	2251.64	2279.74	1076.18	1062.38	0.0130703	3.11509
F:metal ion binding; F:binding; F:zinc ion binding; F:protein binding	0	rolling pebbles	244866|estExt_fgeesh1_pg_C_1370	4DMSOxAdult	3.10976	3156.59	2476.67	1001.49	1310.73	1807.67	1522.89	4318.99	4347.64	1380.94	1408.24	2.60395e-05	3.10976
F:RNA binding; P:RNA-dependent DNA replication; F:zinc ion binding; F:endonuclease activity; F:protein binding; F:RNA-directed DNA polymerase activity	2.1452e-12	endonuclease reverse transcriptase	6290|gw_486_12_1	4DMSOxAdult	3.1	253.683	331.081	109.862	107.609	164.945	190.236	522.594	549.494	163.617	187.417	0.00170747	3.1
P:flocculation; F:protein binding	0	protein	198957|fgeesh1_pg_scaffold_1200	4UOxAdult	3.09846	1195.21	1446.79	1095.29	1028.75	1735.51	1472.39	1622.01	1649.51	505.661	532.661	0.0367365	3.09846
P:bioluminescence; C:membrane; P:protein-chromophore linkage; C:extracellular region; F:peptidase inhibitor activity; F:protein binding; F:cysteine-type endopeptidase inhibitor activity; F:serine-type endopeptidase inhibitor activity; P:cell-matrix adhesion; F:endopeptidase inhibitor activity; F:calcium ion binding	1.18882e-61	protein	1387|gw_86_3_1	4DMSOxAdult	3.09177	166.394	238.355	323.87	194.328	87.6155	722.905	326.324	355.124	99.4094	125.009	0.00419568	3.09177
P:regulation of transcription, DNA-dependent; F:metal ion binding; P:transcription; F:zinc ion binding; F:protein binding; F:DNA binding	2.61514e-132	zinc mynd domain containing isoform cra_a	128202|e_gw_247_16_1	4DMSOx4UO	3.09089	1060.15	601.165	212.064	228.439	339.814	218.973	864.673	863.573	376.957	372.757	0.0328055	3.09089
F:zinc ion binding; F:protein binding; F:DNA binding	3.56737e-163	protein	111222|e_gw_104_147_1	4DMSOxAdult	3.09067	356.394	237.594	193.4	193.65	261.048	208.002	409.089	437.889	124.228	151.828	0.00272708	3.09067
F:binding; C:cytoplasm; F:calcium ion binding; P:cell adhesion; C:membrane; F:chromatin binding; F:protein binding; C:extracellular region	0	von willebrand factor type egf and pentraxin domain containing 1	202841|fgeesh1_pg_scaffold_3800	4DMSOxAdult	3.09006	509.955	617.218	537.498	383.522	593.245	815.174	1283.09	1310.59	409.278	434.278	0.000292739	3.09006	von willebrand factor type egf and pentraxin domain containing 1
F:heme binding; F:iron ion binding; F:electron carrier activity; P:oxidation reduction; P:intein-mediated protein splicing; F:oxidoreductase activity; F:metal ion binding; F:monooxygenase activity; F:oxidoreductase activity, acting on paired donors, with incorporation or reduction of molecular oxygen, reduced flavin or flavoprotein as one donor, and incorporation of one atom of oxygen	3.31646e-93	protein	225046|fgeesh1_pg_scaffold_7188	1DMSOx4UO	3.08687	2184.03	1765.51	674.359	948.85	608.441	671.023	3218.48	3246.28	1119.96	1147.56	0.0464693	3.08687
	9.75896e-25	hypothetical protein NEMVEDRAFT_v1g233833 [Nematostella vectensis]	232243|fgsh_est_C_scaffold_3100	1DMSOx1UO	3.08595	1352.09	1104.25	384.417	411.56	342.922	328.583	441.578	468.478	682.666	708.466	0.0455371	3.08595
C:integral to membrane; C:membrane; F:transporter activity; P:transport	1.12075e-158	protein	50785|gw_433_11_1	1UOx4DMSO	3.0772	774.728	1039.66	1515.78	1876.51	964.58	1708.51	540.296	566.196	929.206	877.006	0.0487686	3.0772
C:integral to membrane; C:membrane; F:galactosyltransferase activity; F:DNA binding; P:DNA replication; F:nucleotide binding; F:DNA-directed DNA polymerase activity; F:zinc ion binding; F:transcription termination factor activity; C:intracellular; P:transcription termination; P:protein amino acid glycosylation; P:G-protein coupled receptor protein signaling pathway; F:3'-5' exonuclease activity	0	protein	215774|fgeesh1_pg_scaffold_2380	1DMSOx1Adult	3.07653	517.226	628.318	607.226	361.272	325.462	727.001	608.466	635.366	177.375	201.175	0.0368439	3.07653	Cnidarian Only
P:positive regulation of apoptosis; P:skeletal system development; P:collagen catabolic process; F:hydrolase activity; F:metal ion binding; P:sperm capacitation; F:metallopeptidase activity; F:peptidase activity; C:extracellular space; P:extracellular matrix organization; F:calcium ion binding; F:metalloendopeptidase activity; P:metabolic process; P:proteolysis; F:binding; P:single fertilization;…	9.74516e-25	matrix metalloproteinase 9	92494|e_gw_30_37_1	4DMSOxAdult	3.07005	121.989	236.685	223.459	92.1371	119.156	401.886	217.626	245.126	62.9583	89.9583	0.00909096	3.07005
	3.75296e-143	protein	167250|estExt_gwp_C_840197	1UOx4DMSO	3.06471	2639.89	2616.4	2064.59	2356.92	923.061	1515.36	710.959	736.359	3927.71	3954.51	0.0299322	3.06471
P:negative regulation of cell differentiation; P:inner ear development; P:in utero embryonic development; P:cell differentiation; C:integral to membrane; C:membrane; P:cell communication; P:odontogenesis of dentine-containing tooth; P:Notch signaling pathway; P:compartment specification; F:calcium ion binding; P:inner ear morphogenesis; P:organ morphogenesis; P:multicellular organismal developmen…	5.32852e-47	protein	89493|e_gw_21_305_1	1UOx4DMSO	3.06362	571.428	592.402	692.414	649.783	321.983	430.028	209.454	234.054	1012.35	1035.55	0.00261535	3.06362
F:structural molecule activity; P:cell adhesion; P:biological_process; F:identical protein binding	1.13804e-49	type alpha 1	152691|e_gw_5187_4_1	4DMSOxAdult	3.06314	620.711	368.485	425.375	447.565	575.404	348.237	774.655	800.955	244.985	271.585	0.000800976	3.06314
F:binding; C:extracellular region	0	protein	242345|estExt_fgeesh1_pg_C_6101	4DMSOx4UO	3.06001	7324.24	3353.97	538.929	933.535	907.072	1019.96	2950.66	2948.36	2288.71	2286.11	0.00904916	3.06001
F:helicase activity; F:chitin binding; F:nucleoside-triphosphatase activity; F:ATP binding; C:extracellular region; P:proteolysis; F:endonuclease activity; P:chitin metabolic process; F:binding	0	protein	223314|fgeesh1_pg_scaffold_2581	4DMSOxAdult	3.05963	339.814	480.897	317.237	405.627	522.498	363.388	594.869	623.669	190.335	213.935	0.00133486	3.05963
	1.25153e-108	protein	248896|estExt_fgeesh1_pg_C_9157	1DMSOx1UO	3.05773	7484.61	7585.8	2523.44	2405.18	1915.58	2429.26	5640.81	5667.51	2360.57	2387.97	0.000138789	3.05773
F:structural constituent of ribosome; F:molecular_function; P:translation; P:biological_process; C:ribonucleoprotein complex; C:ribosome; C:cellular_component; C:intracellular	1.79719e-157	protein	210821|fgeesh1_pg_scaffold_1280	4UOxAdult	3.05764	1131.23	824.121	813.184	740.808	1210.77	1135.29	1149.35	1176.95	371.439	398.639	0.00716089	3.05764
F:RNA binding; P:RNA-dependent DNA replication; F:zinc ion binding; F:endonuclease activity; F:protein binding; F:RNA-directed DNA polymerase activity	5.01604e-37	endonuclease reverse transcriptase	122171|e_gw_187_38_1	4DMSOxAdult	3.05527	329.056	530.319	265.147	109.608	191.708	402.916	538.259	566.959	172.258	195.658	0.00162409	3.05527
			41408|gw_233_129_1	4DMSOxAdult	3.04549	883.519	943.892	820.073	793.049	1486.04	991.02	1377.97	1405.77	446.064	471.664	0.000257665	3.04549
F:molecular_function; C:integral to membrane; C:membrane; P:biological_process; P:transport	0	solute carrier family member e1	162657|estExt_gwp_C_320251	1DMSOx1UO	3.04058	2360.13	2704	919.775	745.741	681.881	669.127	1774.99	1801.89	1112.62	1136.42	0.0147368	3.04058
P:neuropeptide signaling pathway; F:oxidoreductase activity; F:peptidase inhibitor activity; F:transition metal ion binding; C:proteinaceous extracellular matrix; P:biological_process; C:extracellular region; C:cellular_component	6.13929e-51	protein	27435|gw_87_80_1	4DMSOxAdult	3.03683	232.353	173.521	135.562	143.338	161.818	190.236	364.091	389.191	116.017	138.218	0.00353431	3.03683
	0	protein	209629|fgeesh1_pg_scaffold_1090	1DMSOx1Adult	3.03521	330.162	318.136	289.897	275.936	312.828	280.692	271.877	298.527	96.4962	121.796	0.0114411	3.03521
; P:endocytosis; C:tight junction; C:cytoplasm; F:zinc ion binding; F:actin binding; F:protein binding; F:metal ion binding; F:calcium ion binding; C:cytoskeleton	1.31975e-21	mical-like 2	100701|e_gw_58_291_1	4DMSOx4UO	3.02888	264.453	319.82	104.227	108.258	146.873	91.7962	363.651	361.451	465.556	463.156	0.0360501	3.02888	molecule interacting with rab13
F:structural constituent of ribosome; F:molecular_function; P:translation; P:biological_process; C:ribonucleoprotein complex; C:ribosome; C:cellular_component; C:intracellular	1.79719e-157	protein	210821|fgeesh1_pg_scaffold_1280	4DMSOxAdult	3.02876	1131.23	824.121	813.184	740.808	1210.77	1135.29	1150.05	1176.95	372.839	398.639	0.000371016	3.02876
	2.94782e-80	predicted protein [Nematostella vectensis]	246658|estExt_fgeesh1_pg_C_2320	4DMSOxAdult	3.02813	7860.63	6034.74	2666.74	3668.69	6633.36	4508.74	10123.6	10149.1	3336.67	3361.67	4.88384e-06	3.02813
F:nucleic acid binding; P:DNA replication; C:nucleus	0	rmi1 protein	247825|estExt_fgeesh1_pg_C_3560	1UOxAdult	3.02786	624.542	614.332	810.825	773.915	817.956	698.353	632.442	659.242	251.093	276.693	0.00122023	3.02786
F:Rho guanyl-nucleotide exchange factor activity; P:regulation of Rho protein signal transduction; F:guanyl-nucleotide exchange factor activity; F:cysteine-type endopeptidase activity; F:zinc ion binding; P:intracellular signaling cascade; P:proteolysis; C:intracellular; F:metal ion binding	0	rho guanine nucleotide exchange factor 10	219039|fgeesh1_pg_scaffold_3820	4DMSOx4UO	3.0264	1156.11	716.566	262.001	432.298	267.65	172.458	668.072	665.972	349.386	347.186	0.0338472	3.0264
C:apical plasma membrane; F:molecular_function	8.11535e-50	protein	135406|e_gw_355_67_1	4DMSOxAdult	3.02404	246.626	133.168	59.759	88.9446	87.5701	112.729	145.179	173.979	41.9718	67.5718	0.0187605	3.02404
	2.2168e-137	pugilistdominant	73566|gw_4075_2_1	4DMSOxAdult	3.01833	82.8587	70.8333	40.1273	37.9678	45.7702	49.4813	118.415	145.915	31.3731	58.3731	0.0270035	3.01833
P:quaternary ammonium group transport; C:membrane; F:transporter activity; P:transport	0	protein	238796|estExt_fgeesh1_pg_C_8019	4UOxAdult	3.01091	3155.09	1828.91	437.217	1024.06	1458.53	1694.97	2205.1	2233.9	513.08	538.679	0.0336496	3.01091
P:neuropeptide signaling pathway; P:cell adhesion; C:extracellular region	1.04651e-168	protein	52227|gw_159_49_1	4DMSOxAdult	3.00205	349.177	314.048	131.083	204.972	401.348	265.967	636.843	664.743	283.633	231.433	0.00119406	3.00205
P:response to mechanical stimulus; C:basement membrane; P:response to folic acid; P:response to amino acid stimulus; P:induction of apoptosis; P:tissue regeneration; P:visual perception; P:central nervous system development; P:response to stimulus; P:transmembrane receptor protein tyrosine kinase signaling pathway; C:cytoplasm; P:negative regulation of membrane protein ectodomain proteolysis; P:r…	3.19723e-130	tissue inhibitor of metalloproteinase 3	238195|estExt_fgeesh1_pg_C_4010	1DMSOx1UO	2.99854	6377.28	5994.7	2093.13	2032.88	1349.48	1058.69	5903.87	5930.77	4052.71	4076.51	0.012971	2.99854
P:Wnt receptor signaling pathway, calcium modulating pathway; F:receptor binding; P:multicellular organismal development; C:proteinaceous extracellular matrix; P:signal transduction; C:extracellular region; P:anatomical structure morphogenesis; C:cellular_component; P:cell-cell signaling; F:signal transducer activity; P:biological_process; P:Wnt receptor signaling pathway; C:extracellular space	0	wingless-type mmtv integration site member 2b	242584|estExt_fgeesh1_pg_C_6700	1DMSOx1UO	2.99564	803.383	722.298	268.587	240.713	254.29	320.159	1487.29	1513.19	330.226	358.026	0.0159966	2.99564	wingless-type mmtv integration site member 2b
F:transferase activity	9.08358e-63	rhs element vgr protein	71696|gw_58_334_1	1DMSOx1Adult	2.99485	256.433	296.264	139.412	157.646	65.3658	187.809	311.706	336.206	80.2745	107.275	0.0108821	2.99485
C:integral to membrane; C:membrane; P:axon guidance; C:axon; P:negative chemotaxis; P:heart development; P:multicellular organismal development; P:cell differentiation; F:receptor activity; F:protein binding; P:neural crest cell migration; P:nervous system development; C:plasma membrane; F:semaphorin receptor activity; P:cell adhesion	0	neuropilin 2	239622|estExt_fgeesh1_pg_C_1700	4DMSOx4UO	2.99077	1103.05	870.535	331.004	319.339	325.476	507.551	1250.3	1245.7	791.845	786.645	0.0348082	2.99077
F:molecular_function; P:biological_process	1.99878e-43	riken cdna isoform cra_a	177835|estExt_GeewiseH_1_C_4030	4DMSOxAdult	2.9868	803.28	1518.37	993.942	856.852	1431.15	1334.26	3215.22	3241.82	1070.16	1095.36	4.88285e-05	2.9868
	1.27752e-16	hypothetical protein NEMVEDRAFT_v1g144299 [Nematostella vectensis]	144299|e_gw_999_8_1	4DMSOxAdult	2.98534	682.265	636.725	425.837	388.707	494.613	672.284	815.14	842.44	265.568	292.168	0.000741413	2.98534
C:integral to membrane; C:membrane; P:regulation of developmental process; P:Notch signaling pathway; P:tissue regeneration; P:multicellular organismal development; P:cell differentiation; C:extracellular region; F:receptor activity; P:liver development; F:calcium ion binding; P:cell adhesion	1.64638e-56	protein	139161|e_gw_463_11_1	4UOxAdult	2.9828	2327.67	1255.99	656.014	985.375	1331.21	1323.65	1292.85	1321.55	434.628	460.028	0.0034436	2.9828
	5.56783e-123	protein	248019|estExt_fgeesh1_pg_C_3940	1UOx4DMSO	2.98217	2771.36	1020.49	3883.1	3203.67	1791.71	2035.06	1175.39	1203.19	10015.7	10043.3	0.0453317	2.98217
F:serine-type endopeptidase activity; F:metalloendopeptidase activity; P:ossification; F:zinc ion binding; P:multicellular organismal development; F:growth factor activity; F:cytokine activity; F:metallopeptidase activity; P:cell differentiation; F:catalytic activity; P:cartilage development; F:peptidase activity; P:proteolysis; F:metal ion binding; C:membrane-bounded vesicle; F:calcium ion bindi…	5.19999e-34	bmp1	113524|e_gw_118_51_1	1UOx4DMSO	2.98081	3102.36	2418.18	3116.59	3782.43	2218.49	3303.25	1146.54	1172.24	1704.89	1730.29	0.0456302	2.98081	bone morphogenetic protein isoform cra_a
	0	protein	103832|e_gw_70_127_1	4DMSOx4UO	2.97873	203.197	182.873	85.6082	103.392	138.23	119.601	388.405	384.005	184.868	102.068	0.0116174	2.97873	Unknown
F:serine-type endopeptidase activity; P:fibrinolysis; C:integral to membrane; C:membrane; F:hydrolase activity; F:serine-type peptidase activity; F:catalytic activity; C:cellular_component; F:peptidase activity; P:proteolysis; P:biological_process; C:plasma membrane	7.5482e-70	protein	107554|e_gw_86_232_1	4DMSOxAdult	2.97848	568.461	316.027	288.059	350.094	478.058	395.45	1103.28	1129.98	365.945	389.344	0.000409677	2.97848	Unknown
			54116|gw_133_185_1	1UOxAdult	2.97395	517.226	240.926	263.477	340.013	226.309	226.801	206.331	234.131	88.8629	116.463	0.0431849	2.97395
F:metal ion binding; P:oxidation reduction; F:electron carrier activity; F:oxidoreductase activity; F:heme binding; F:iron ion binding; F:monooxygenase activity; F:lyase activity	1.71575e-180	protein	13146|gw_89_11_1	1DMSOx1Adult	2.97013	272.728	313.934	285.288	148.996	102.621	488.639	249.204	278.104	85.9605	113.76	0.010709	2.97013
C:membrane; C:nuclear envelope; C:nucleus; F:chitin binding; P:protein ubiquitination; C:extracellular region; F:scavenger receptor activity; F:ubiquitin-protein ligase activity; F:calcium ion binding; P:chitin metabolic process; C:ubiquitin ligase complex	4.43274e-101	protein	216910|fgeesh1_pg_scaffold_2770	1UOx4DMSO	2.96842	299.312	101.579	381.727	370.478	244.547	169.867	115.601	141.701	569.308	593.508	0.010333	2.96842
C:integral to membrane; F:lutropin-choriogonadotropic hormone receptor activity; C:membrane; C:endosome; F:G-protein coupled receptor activity; P:male gonad development; P:signal transduction; F:receptor activity; F:protein binding; F:signal transducer activity; P:G-protein signaling, coupled to cyclic nucleotide second messenger; C:integral to plasma membrane; P:G-protein coupled receptor protei…	3.17645e-76	luteinizing hormone choriogonadotropin receptor	83953|e_gw_8_208_1	4DMSOx4UO	2.9682	2331.66	1733.13	685.989	839.341	542.976	774.975	1960.32	1955.97	1990.5	1987.8	0.0283932	2.9682
F:arylsulfatase activity; F:N-acetylgalactosamine-4-sulfatase activity; F:hydrolase activity; F:sulfuric ester hydrolase activity; C:extracellular region; F:catalytic activity; P:metabolic process; F:metal ion binding; F:calcium ion binding	0	arylsulfatase j	208510|fgeesh1_pg_scaffold_9300	1DMSOx4UO	2.95877	533.926	521.078	274.422	346.615	149.412	207.156	265.654	293.454	465.796	491.396	0.0215392	2.95877
			5599|gw_3050_2_1	4UOxAdult	2.95756	595.494	614.634	630.455	785.507	892.541	962.947	497.232	526.132	302.886	328.686	0.00828711	2.95756
C:actin cap; F:aspartate carbamoyltransferase activity; P:muscle contraction; C:cytosol; C:cytoskeleton; F:enzyme binding; P:nitrogen compound metabolic process; P:metabolic process; P:pyrimidine nucleotide biosynthetic process; P:glutamine metabolic process; F:amino acid binding; F:catalytic activity; F:nuclease activity; C:membrane fraction; F:nicotinate phosphoribosyltransferase activity; C:in…	0	carbamoyl-phosphate synthetase aspartate and dihydroorotase	189113|estExt_GeewiseH_1_C_1350	4DMSOxAdult	2.95746	2457.9	2035.88	1374.24	1734.42	2228.43	2333.67	4416.37	4443.87	1485.52	1512.52	2.61828e-05	2.95746
F:phosphoglycerate mutase activity; P:oviposition; P:body morphogenesis; C:cytoplasm; P:nematode larval development; P:embryonic development ending in birth or egg hatching; F:catalytic activity; P:glucose catabolic process; P:determination of adult life span; F:isomerase activity; P:locomotion; P:positive regulation of growth rate; P:metabolic process; F:metal ion binding; F:manganese ion binding	6.27048e-63	independent phosphoglycerate mutase	155148|e_gw_8175_1_1	4DMSOxAdult	2.95611	165.062	343.076	515.343	104.672	107.622	554.349	388.205	414.005	126.376	149.976	0.00319669	2.95611
		---NA---	114346|e_gw_124_128_1	1UOx4UO	2.95204	2112.36	3682.05	4991.05	4624.51	1647.13	1610.13	1224.74	1252.64	5040.71	5066.51	0.0174537	2.95204
C:membrane; P:neuropeptide signaling pathway; P:multicellular organismal development; C:extracellular region; F:peptidase inhibitor activity; F:protein binding; P:cell-cell signaling; P:homophilic cell adhesion; F:calcium ion binding; P:cell adhesion	1.33789e-109	protein	207979|fgeesh1_pg_scaffold_8700	4DMSOx4UO	2.95001	3101.28	2797.05	1888.32	1899.74	2017.81	1499.45	5189.17	5187.97	3160.11	3155.31	0.0240117	2.95001
	1.45277e-99	protein	4263|gw_3370_1_1	4DMSOxAdult	2.94694	846.216	1114.18	883.686	712.202	1196.18	1081.33	1380.68	1407.18	462.417	487.417	0.000265755	2.94694
			80526|e_gw_3_470_1	1DMSOx1Adult	2.94674	1358.09	1492.6	509.269	1065.44	1213.03	1040.84	1098.42	1124.22	477.103	498.703	0.0183358	2.94674
	7.24166e-83	predicted protein [Nematostella vectensis]	239119|estExt_fgeesh1_pg_C_1200	4DMSOx4UO	2.94414	4981.05	4635.2	1011.53	1016.66	964.16	763.02	2544.63	2542.53	1931.44	1925.24	0.0190443	2.94414
F:methyltransferase activity; F:transferase activity; P:metabolic process	1.95506e-75	methyltransferase like 7a	105970|e_gw_80_87_1	4DMSOx4UO	2.93818	668.237	669.432	324.445	446.516	328.089	247.58	846.811	845.711	648.695	646.495	0.0229286	2.93818
P:integrin-mediated signaling pathway; F:calcium ion binding; F:receptor activity; P:cell adhesion; C:integral to membrane; C:integrin complex; C:membrane; F:protein binding	0	integrin alpha 9	196726|fgeesh1_pg_scaffold_3000	4DMSOxAdult	2.93803	10566.7	6063.59	978.655	949.889	735.526	804.963	6717.38	6745.28	2279.94	2305.74	1.14154e-05	2.93803
C:integral to membrane; C:membrane; P:regulation of developmental process; P:Notch signaling pathway; P:tissue regeneration; P:multicellular organismal development; P:cell differentiation; C:extracellular region; F:receptor activity; P:liver development; F:calcium ion binding; P:cell adhesion	1.64638e-56	protein	139161|e_gw_463_11_1	4DMSOxAdult	2.93588	2327.67	1255.99	656.014	985.375	1331.21	1323.65	1295.05	1321.55	433.028	460.028	0.000302869	2.93588
C:mitochondrion; F:binding; F:solute:solute antiporter activity; C:integral to membrane; C:membrane; C:mitochondrial inner membrane; P:transport	2.51658e-160	solute carrier family 25 (mitochondrial carrier graves disease autoantigen) member 16	170407|estExt_gwp_C_1470047	4DMSOxAdult	2.93377	5173.03	2003.96	1794.4	2612.05	2641.9	1480.21	4226.76	4253.16	1476.81	1459.61	2.88292e-05	2.93377
P:camera-type eye development; C:nucleus; F:DNA binding; F:nucleic acid binding; F:zinc ion binding; P:regulation of transcription, DNA-dependent; C:intracellular; F:metal ion binding; P:transcription	3.48313e-38	early growth response 1	39805|gw_4_400_1	1DMSOx4UO	2.9323	21318.5	17682.1	9461.36	9830.03	7050.2	6250.13	6343.97	6371.57	12795.7	12820.9	0.0387768	2.9323
	1.34417e-35	hypothetical protein NEMVEDRAFT_v1g248779 [Nematostella vectensis]	248779|estExt_fgeesh1_pg_C_2093	1DMSOx1Adult	2.93023	4837.67	4009.62	2554.97	2510.57	3123.67	4068.74	3419.55	3447.85	1498.05	1524.65	0.0447457	2.93023
F:RNA binding; P:RNA-dependent DNA replication; F:zinc ion binding; F:endonuclease activity; F:protein binding; F:RNA-directed DNA polymerase activity	2.1452e-12	endonuclease reverse transcriptase	6290|gw_486_12_1	4DMSOx4UO	2.92524	253.683	331.081	109.862	107.609	164.945	190.236	522.794	519.494	164.017	157.417	0.0117673	2.92524
P:proteolysis; F:serine-type endopeptidase activity; F:scavenger receptor activity; F:calcium ion binding; P:homophilic cell adhesion; F:catalytic activity; C:membrane	0	protein	216996|fgeesh1_pg_scaffold_2800	1DMSOx4UO	2.92297	505.173	452.182	124.57	168.846	162.885	164.643	529.952	555.752	286.931	308.531	0.0265987	2.92297	fibulin 5-like
P:DNA metabolic process; F:receptor binding; P:signal transduction; F:nuclease activity; F:protein binding; F:DNA binding	0	protein	213772|fgeesh1_pg_scaffold_1840	4DMSOxAdult	2.9225	92.1714	78.7449	56.4569	66.6788	105.481	96.1852	172.966	197.666	52.1034	77.5034	0.0148901	2.9225
F:sulfotransferase activity; F:transferase activity; P:carbohydrate biosynthetic process; C:integral to membrane; C:membrane; P:long-term memory; C:Golgi apparatus; P:carbohydrate metabolic process; P:learning	2.07477e-91	protein	80538|e_gw_3_315_1	4UOxAdult	2.91866	391.098	279.196	262.001	271.753	447.555	411.808	378.952	405.552	137.019	162.219	0.00376556	2.91866
	8.58258e-43	pol polyprotein	137379|e_gw_396_12_1	4DMSOx4UO	2.91797	552.415	422.436	90.6367	66.5749	73.607	79.5255	225.718	223.418	85.2815	78.6815	0.00641347	2.91797
	2.96232e-180	pol polyprotein	218084|fgeesh1_pg_scaffold_3280	4DMSOxAdult	2.91343	700.501	543.406	290.514	409.54	527.163	334.173	1047.21	1076.01	353.577	379.177	0.00046273	2.91343
			137937|e_gw_418_13_1	4DMSOxAdult	2.91264	431.844	405.872	299.48	518.648	801.44	513.896	560.498	589.398	272.409	212.208	0.00157401	2.91264
P:proteolysis; F:aspartic-type endopeptidase activity	3.20662e-57	predicted protein [Nematostella vectensis]	200919|fgeesh1_pg_scaffold_2400	4DMSOxAdult	2.91003	970.146	627.052	532.786	457.417	478.058	746.449	1057.99	1084.09	362.181	382.381	0.000456325	2.91003
C:membrane; F:galactosyltransferase activity; F:DNA binding; P:DNA replication; F:nucleotide binding; F:DNA-directed DNA polymerase activity; F:zinc ion binding; F:transcription termination factor activity; C:intracellular; P:transcription termination; P:protein amino acid glycosylation; F:3'-5' exonuclease activity	0	protein	219646|fgeesh1_pg_scaffold_4260	1DMSOx1Adult	2.90885	818.088	918.311	729.474	302.34	399.142	1053.28	1091.66	1117.31	290.168	313.468	0.0199044	2.90885
F:nucleic acid binding; F:zinc ion binding; C:intracellular	3.77451e-156	snail zinc finger protein	236363|estExt_fgeesh1_kg_C_5002	1UOx4DMSO	2.89929	1109.81	1223.66	1787.59	1476.18	892.749	1121.23	553.056	577.856	2388.12	2411.72	0.0447801	2.89929	snail-family zinc finger protein b
F:nucleic acid binding; P:DNA replication; C:nucleus	0	rmi1 protein	247825|estExt_fgeesh1_pg_C_3560	4UOxAdult	2.89712	624.542	614.332	810.825	773.915	817.956	698.353	634.342	659.242	288.893	276.693	0.0311352	2.89712
F:binding	2.06427e-140	tetratricopeptide repeat domain 16	50540|gw_222_35_1	1UOx4DMSO	2.89504	1508.24	1072.11	1292.98	1322.42	504.66	736.24	442.203	466.703	672.7	695.7	0.000301791	2.89504
P:oxidation reduction; P:carotene metabolic process; F:oxidoreductase activity; F:oxidoreductase activity, acting on single donors with incorporation of molecular oxygen, incorporation of two atoms of oxygen; P:biological_process; F:monooxygenase activity; F:beta-carotene 15,15'-monooxygenase activity; C:cellular_component	0	beta-carotene -monooxygenase	170765|estExt_gwp_C_1570016	1DMSOx1Adult	2.89502	3605.82	3000.67	598.743	899.106	609.95	666.095	1403.46	1428.26	1130.41	1156.01	0.0439227	2.89502	beta-carotene oxygenase
F:sequence-specific DNA binding; C:nucleus	1.89749e-12	modulator of activity of ets	39874|gw_31_152_1	1DMSOx1UO	2.89437	6068.59	5081.05	1822.9	2029.28	2804.04	2236.35	7142.28	7167.18	5027.24	5053.04	0.0374719	2.89437
F:helicase activity; F:ATP-dependent RNA helicase activity; F:identical protein binding; C:nucleus; F:DNA binding; F:hydrolase activity; P:rRNA processing; F:nucleic acid binding; F:nucleotide binding; F:ATP binding; F:RNA binding; F:ATP-dependent helicase activity; C:nucleolus; F:protein binding	0	dead (asp-glu-ala-asp) box polypeptide 21	11031|gw_234_6_1	1UOx4DMSO	2.89254	1490.49	1231.27	1160.41	1221.41	302.524	368.867	399.917	426.717	864.319	887.919	0.00384907	2.89254	dead (asp-glu-ala-asp) box polypeptide 21
C:nuclear pore; F:binding; C:cytoplasm; P:intracellular protein transport; C:nucleus; P:protein import into nucleus; F:protein transporter activity	4.23844e-48	karyopherin alpha 3	6722|gw_7867_1_1	4DMSOxAdult	2.89215	5118.36	2544.05	1925.43	2237.9	1944.36	2492.05	3344.01	3371.51	1156.56	1175.56	4.66525e-05	2.89215
F:binding; P:biological_process; C:cellular_component	1.30844e-145	tetratricopeptide repeat domain 38	141816|e_gw_611_1_1	1UOx4DMSO	2.89052	588.748	626.206	839.303	906.534	555.345	813.276	288.194	316.994	638.771	624.371	0.00805895	2.89052
F:sodium ion binding; P:amino acid transport; C:integral to membrane; P:sodium ion transport; C:membrane; P:ion transport; P:transport	0	solute carrier family member 7	132896|e_gw_313_8_1	1DMSOx4UO	2.88995	4317.43	4249.05	2837.13	2654.28	1340.19	1624.04	2743.75	2772.65	2655.22	2681.02	0.0120914	2.88995
P:lipid metabolic process; P:proteolysis; F:calcium ion binding; F:hydrolase activity, acting on ester bonds; F:hydrolase activity; F:peptidase activity	8.42242e-68	protein	215762|fgeesh1_pg_scaffold_2370	4DMSOx4UO	2.8813	2480.2	3088.97	1281.44	1623.6	1342.41	1112.18	3537.3	3536.2	1742.48	1734.28	0.0158565	2.8813
	2.0064e-30	hypothetical protein NEMVEDRAFT_v1g225502 [Nematostella vectensis]	225502|fgeesh1_pg_scaffold_9053	4DMSOxAdult	2.8808	583.048	367.093	179.561	318.336	339.482	282.799	416.905	445.805	138.743	164.543	0.00282017	2.8808
C:peptidoglycan-based cell wall; F:Rho guanyl-nucleotide exchange factor activity; C:cell surface; P:regulation of Rho protein signal transduction; C:membrane; F:protein serine/threonine kinase activity; F:sugar binding; F:protein kinase activity; P:protein amino acid phosphorylation; F:ATP binding; C:extracellular region; P:adhesion to host; C:intracellular; P:pathogenesis; F:binding	0	dextran-binding lectin a	204127|fgeesh1_pg_scaffold_4800	1UOx4DMSO	2.87171	8641.9	6158.82	6489.16	5546.69	4235.51	3726.36	2082.09	2110.59	3762.97	3783.97	0.03793	2.87171
	1.50257e-150	predicted protein [Nematostella vectensis]	199076|fgeesh1_pg_scaffold_1300	1UOx4DMSO	2.86973	3660.59	3824.77	5731.74	6690.2	5567.9	4242.81	2150.9	2179.3	4007.87	4032.67	0.0373965	2.86973
P:regulation of transcription, DNA-dependent; F:copper ion binding; P:biological_process; F:zinc ion binding; C:intracellular	1.10796e-162	novel krab box and zinc c2h2 type domain containing protein	82910|e_gw_6_352_1	1UOx4DMSO	2.86932	2161.8	1383.01	1201.16	1169.31	537.536	1015.83	401.471	428.072	915.16	940.36	0.000409086	2.86932
C:transcription factor complex; P:transcription initiation from RNA polymerase II promoter; C:nucleus; F:transcription regulator activity; P:regulation of transcription from RNA polymerase II promoter; P:regulation of transcription, DNA-dependent; F:protein binding; F:transcription coactivator activity; P:transcription	0	cofactor required for sp1 transcriptional subunit 130kda	221973|fgeesh1_pg_scaffold_1177	4DMSOxAdult	2.86908	219.894	156.311	207.553	208.881	303.002	294.949	350.214	377.514	118.752	141.352	0.00398608	2.86908	cofactor required for sp1 transcriptional subunit 3
	4.94281e-64	protein	214480|fgeesh1_pg_scaffold_2010	4DMSOxAdult	2.86838	302.772	277.894	232.709	162.962	230.635	226.801	470.297	496.997	161.638	183.038	0.00226712	2.86838
F:transferase activity; F:protein serine/threonine kinase activity; C:calcium- and calmodulin-dependent protein kinase complex; F:protein kinase activity; P:protein amino acid phosphorylation; F:nucleotide binding; F:ATP binding; F:kinase activity; F:calmodulin binding; F:calmodulin-dependent protein kinase activity	7.70741e-124	calcium calmodulin dependent protein kinase ii	51603|gw_74_160_1	1DMSOx4UO	2.86337	2768.23	2648.31	1018.35	1065.32	1030.92	860.75	1879.56	1908.36	2081.04	2100.64	0.00272129	2.86337
F:nucleic acid binding	0	protein	239675|estExt_fgeesh1_pg_C_1800	4DMSOxAdult	2.85675	529.416	482.368	513.485	203.569	360.666	533.234	719.398	747.098	245.869	271.269	0.000990805	2.85675
F:protein binding	0	predicted protein [Nematostella vectensis]	246125|estExt_fgeesh1_pg_C_1980	4DMSOx4UO	2.85525	1151.58	738.587	239.405	256.533	220.09	228.362	644.622	640.222	649.736	540.936	0.00316474	2.85525
C:integral to membrane; C:membrane; P:G-protein coupled receptor protein signaling pathway	3.88486e-109	protein	213082|fgeesh1_pg_scaffold_1690	4DMSOxAdult	2.85355	2216.34	2120.97	2404.43	2292.97	2704.82	3098.05	4225.15	4252.85	1474.72	1500.12	2.96903e-05	2.85355
F:heme binding; F:iron ion binding; F:electron carrier activity; P:oxidation reduction; P:intein-mediated protein splicing; F:oxidoreductase activity; F:metal ion binding; F:monooxygenase activity; F:oxidoreductase activity, acting on paired donors, with incorporation or reduction of molecular oxygen, reduced flavin or flavoprotein as one donor, and incorporation of one atom of oxygen	3.31646e-93	protein	225046|fgeesh1_pg_scaffold_7188	4DMSOxAdult	2.85308	2184.03	1765.51	674.359	948.85	608.441	671.023	3217.48	3246.28	1123.96	1147.56	5.10748e-05	2.85308
F:GTP binding; F:nucleotide binding	2.1702e-97	predicted protein [Nematostella vectensis]	201821|fgeesh1_pg_scaffold_3000	1DMSOx4UO	2.84736	238.703	278.323	232.709	180.824	59.1262	122.454	237.085	264.986	409.468	327.268	0.0315587	2.84736
P:protein homooligomerization; F:binding; F:calcium ion binding; F:scavenger receptor activity; F:receptor activity; P:cell adhesion; C:membrane; F:protein binding	5.65573e-57	scavenger receptor cysteine-rich protein type 12 precursor	57493|gw_152_111_1	1DMSOx1Adult	2.84588	1497.22	1337.31	807.394	1200.44	738.817	1414.4	891.898	917.998	548.806	513.006	0.0240442	2.84588
			80567|e_gw_3_755_1	4UOxAdult	2.84539	288.497	292.434	438.077	393.519	605.727	511.236	302.921	327.571	185.976	211.276	0.0305478	2.84539
F:growth factor activity	1.47728e-94	predicted protein [Nematostella vectensis]	244904|estExt_fgeesh1_pg_C_1380	4DMSOx4UO	2.84131	256.603	452.399	211.241	224.631	247.142	180.415	610.612	607.412	537.826	531.426	0.0269151	2.84131
P:cell redox homeostasis	0	protein	219972|fgeesh1_pg_scaffold_4630	4DMSOxAdult	2.8395	537.824	392.309	266.657	204.208	469.436	433.612	612.279	641.178	209.725	235.525	0.00136174	2.8395
	1.86221e-77	protein	245523|estExt_fgeesh1_pg_C_1640	1UOxAdult	2.83931	83.3069	158.023	165.268	126.892	81.3597	115.012	91.0067	119.507	41.449	66.449	0.0329968	2.83931
P:otic vesicle formation; P:otic placode formation; P:embryonic pectoral fin morphogenesis; P:cartilage development; P:pectoral fin development; F:DNA binding; C:nucleus	0	transcription factor sox9	235335|estExt_fgeesh1_pm_C_1290	1DMSOx1Adult	2.83781	14086.7	13740.7	3886.97	3488.67	3540.67	3737.2	9479.79	9508.59	4892.37	4917.97	0.00579771	2.83781	Sox9
P:substrate-bound cell migration, cell extension; P:regulation of cell shape; P:negative regulation of cell proliferation; P:regulation of embryonic cell shape; C:nucleus; P:central nervous system neuron differentiation; F:nucleic acid binding; P:axonogenesis; F:GTP binding; P:small GTPase mediated signal transduction; F:metal ion binding; P:regulation of transcription, DNA-dependent; P:cell adhe…	1.32688e-37	ras-like without caax 1	72442|gw_91_177_1	4DMSOx4UO	2.83721	1139.69	922.164	549.297	860.442	1097.21	823.885	2728.38	2725.28	832.758	828.558	0.0246013	2.83721
F:calcium ion binding; C:membrane; F:protein binding	5.69365e-63	dystroglycan cg18250- isoform a	225987|fgeesh1_pg_scaffold_1579	4DMSOxAdult	2.83711	2222.2	1646.74	828.925	1560.59	1221.49	1623.91	2001.6	2028.4	701.065	724.665	0.000132323	2.83711
F:GTP binding; P:small GTPase mediated signal transduction; F:nucleotide binding; P:protein transport	6.15479e-71	member ras oncogene family	234362|estExt_fgeesh1_pm_C_2500	1DMSOx4UO	2.83451	3292.15	3107.07	1406.92	1146.28	1337.16	920.455	1983.11	2010.61	2442.9	2465.9	0.0169016	2.83451
F:metalloendopeptidase activity; F:hydrolase activity; F:zinc ion binding; C:proteinaceous extracellular matrix; F:metallopeptidase activity; F:peptidase activity; P:proteolysis; P:metabolic process; F:metal ion binding; F:calcium ion binding	4.12977e-23	protein	143297|e_gw_772_2_1	4DMSOxAdult	2.83229	1004.17	831.086	582.397	917.726	856.712	1053.02	1408.74	1437.54	491.657	517.257	0.000265458	2.83229
		---NA---	42330|gw_233_134_1	4DMSOxAdult	2.83224	1005.55	1150.57	982.864	1197.73	1908.98	1125.89	1510.39	1539.29	531.392	553.192	0.000231228	2.83224
F:sequence-specific DNA binding; C:nucleus	1.89749e-12	modulator of activity of ets	39874|gw_31_152_1	4DMSOx4UO	2.832	6068.59	5081.05	1822.9	2029.28	2804.04	2236.35	7138.28	7137.18	5027.24	5023.04	0.0195445	2.832
P:generation of neurons; P:chitin metabolic process; C:cell surface; P:neural plate development; P:regulation of developmental process; P:habenula development; P:anterior/posterior pattern formation; F:scavenger receptor activity; P:cell differentiation; P:hypochord development; P:regulation of endodermal cell fate specification; P:radial glial cell differentiation in the spinal cord; P:regulatio…	3.04079e-42	protein	43761|gw_734_2_1	4DMSOxAdult	2.83145	1154.47	796.934	481.419	629.386	342.922	807.24	800.11	828.01	276.335	302.135	0.000811634	2.83145	fibropellin ib
F:metal ion binding; F:zinc ion binding; F:protein binding	1.99883e-62	ring finger and wd repeat domain 3	49591|gw_11404_1_1	1UOxAdult	2.83115	602.99	503.317	666.326	593.832	511.151	654.707	517.537	545.037	216.553	237.553	0.0154218	2.83115
F:transferase activity; F:calcium-dependent phospholipid binding	0	protein	209534|fgeesh1_pg_scaffold_1070	1DMSOx1Adult	2.82778	370.031	301.71	202.575	292.005	320.065	195.418	263.551	289.951	146.975	133.775	0.0312332	2.82778
F:calcium ion binding	1.45618e-73	protein	131116|e_gw_290_33_1	4DMSOxAdult	2.82724	327.591	302.855	358.662	269.845	406.818	446.362	430.838	456.438	143.938	171.138	0.00274154	2.82724
F:metal ion binding; F:transferase activity; F:zinc ion binding; F:protein binding	1.31743e-109	protein	43273|gw_291_35_1	4DMSOxAdult	2.82663	136.086	131.083	125.016	114.811	175.886	154.319	175.534	201.834	58.4979	81.0979	0.0147552	2.82663
P:protein maturation by peptide bond cleavage; P:proteolysis; C:integral to membrane; F:hydrolase activity; F:aspartic-type endopeptidase activity; C:membrane; P:skin development; F:peptidase activity	5.72314e-161	asprv1 protein	210043|fgeesh1_pg_scaffold_1150	4DMSOxAdult	2.82623	2360.41	2198.05	1581.51	963.147	1564.67	2122.9	3113.53	3141.23	1095.75	1121.15	5.51281e-05	2.82623
C:membrane	1.64731e-63	protein	43795|gw_696_5_1	4DMSOxAdult	2.8241	143.853	221.182	242.59	109.608	131.179	150.219	331.349	357.149	108.553	136.154	0.00454426	2.8241
F:metal ion binding; P:proteolysis; F:cysteine-type peptidase activity; F:zinc ion binding; F:protein binding; F:DNA binding	2.77541e-173	protein	216909|fgeesh1_pg_scaffold_2770	1UOx4DMSO	2.82362	744.083	318.136	635.436	714.099	572.398	336.849	229.272	253.972	1618.14	1561.54	0.0170269	2.82362
F:transmembrane receptor activity; P:neuropeptide signaling pathway; F:G-protein coupled receptor activity; C:integral to membrane; P:cell surface receptor linked signal transduction; C:membrane; C:plasma membrane; P:G-protein coupled receptor protein signaling pathway	0	protein	238722|estExt_fgeesh1_pg_C_8000	4DMSOx4UO	2.82243	2872.21	2348.51	1654.41	1560.59	839.174	669.971	2133.12	2129.72	2555.52	2552.72	0.0195583	2.82243
F:ligase activity; P:biosynthetic process; F:enzyme binding; F:nucleotide binding; C:cytoplasm; P:GMP biosynthetic process; F:ATP binding; F:catalytic activity; P:glutamine metabolic process; C:cytosol; P:purine base biosynthetic process; F:GMP synthase (glutamine-hydrolyzing) activity; P:purine nucleotide biosynthetic process; F:GMP synthase activity	1.12074e-23	gmp synthase	5416|gw_3965_1_1	4DMSOxAdult	2.82171	128.274	93.9947	51.1823	58.7052	93.2259	91.5698	157.984	185.684	48.0896	75.4896	0.0175591	2.82171
	9.30854e-78	secreted esterase	203954|fgeesh1_pg_scaffold_4700	4DMSOxAdult	2.82134	434.3	336.146	216.783	234.078	156.311	435.594	405.056	433.856	179.86	163.46	0.00304927	2.82134
P:microtubule-based movement; C:cilium; F:ATPase activity, uncoupled; F:hydrolase activity; C:microtubule; F:nucleotide binding; F:nucleoside-triphosphatase activity; F:ATP binding; F:microtubule motor activity; F:ATPase activity; C:dynein complex; C:axonemal dynein complex; P:ciliary or flagellar motility	0	heavy chain 3	224037|fgeesh1_pg_scaffold_3766	4DMSOxAdult	2.81493	231.616	124.069	110.182	112.367	93.2176	104.556	144.513	171.413	48.7654	70.5654	0.0207557	2.81493
C:integral to membrane; C:membrane; P:response to antibiotic; P:transport; C:cytoplasm; F:heme transporter activity; F:tetracycline:hydrogen antiporter activity; C:apical plasma membrane; P:heme transport; F:folic acid binding; F:folic acid transporter activity; P:folic acid transport; C:plasma membrane; P:tetracycline transport	0	protein	238374|estExt_fgeesh1_pg_C_5013	1UOx4DMSO	2.81111	2089.75	1627.05	2997.44	2585.66	2119.43	1852.51	980.942	1008.04	2012.31	1998.51	0.0356212	2.81111
F:receptor activity; F:signal transducer activity; F:G-protein coupled receptor activity; C:integral to membrane; P:signal transduction; P:G-protein coupled receptor protein signaling pathway	0	protein	212533|fgeesh1_pg_scaffold_1570	4DMSOxAdult	2.80681	616.442	473.681	389.838	530.463	804.886	803.982	1315.69	1344.34	461.314	488.614	0.000306979	2.80681
	3.98167e-88	protein	221533|fgeesh1_pg_scaffold_8240	4DMSOxAdult	2.80459	334.952	473.494	519.956	204.972	321.047	639.17	521.694	549.494	179.978	205.578	0.0018915	2.80459
P:regulation of transcription, DNA-dependent; F:ATP binding; C:intracellular; F:transcription factor binding	6.04729e-92	protein	137581|e_gw_405_31_1	4DMSOxAdult	2.80386	4303.98	4542.28	5437.43	1963.13	2344.75	9229.74	6100.75	6127.65	2171.28	2195.08	1.45483e-05	2.80386
C:integral to membrane; C:membrane	0	protein	246073|estExt_fgeesh1_pg_C_1950	1UOx4DMSO	2.80111	2027.11	1507.21	1623.9	1948.05	1160.77	1323.65	627.096	652.596	1173.01	1200.01	0.0434799	2.80111
P:salivary gland cell autophagic cell death; F:hydrolase activity; F:metal ion binding; F:metallopeptidase activity; P:autophagic cell death; P:cell adhesion; C:membrane; F:peptidase activity; F:calcium ion binding; F:metalloendopeptidase activity; P:metabolic process; P:proteolysis; P:dorsal trunk growth, open tracheal system; C:dendrite; C:anchored to membrane; F:zinc ion binding; P:instar larv…	0	matrix metalloproteinase	83189|e_gw_7_369_1	4DMSOx4UO	2.79864	16023.1	9643.24	1999.36	2406.59	1485.29	1271.66	3861.07	3857.87	2844.31	2839.91	0.0137048	2.79864
	2.31692e-08	hypothetical protein NEMVEDRAFT_v1g144246 [Nematostella vectensis]	144246|e_gw_980_8_1	4DMSOxAdult	2.79659	1699.21	1371.8	1341.43	1803.57	1550.75	1296.57	1802.69	1830.59	638.417	664.217	0.000165306	2.79659
P:RNA processing; C:ribonucleoprotein complex; C:nucleus; C:heterogeneous nuclear ribonucleoprotein complex; F:nucleic acid binding; F:RNA binding; P:regulation of transcription, DNA-dependent; P:nuclear mRNA splicing, via spliceosome; F:protein binding; P:transcription; P:response to virus; P:biological_process	8.38777e-82	heterogeneous nuclear ribonucleoprotein u-like 1	211483|fgeesh1_pg_scaffold_1380	4DMSOxAdult	2.7965	691.848	570.428	348.491	365.086	626.094	559.586	889.928	916.728	309.849	337.449	0.000669167	2.7965
F:nucleic acid binding; F:receptor activity; F:signal transducer activity; F:G-protein coupled receptor activity; C:integral to membrane; P:signal transduction; P:G-protein coupled receptor protein signaling pathway	0	protein	206698|fgeesh1_pg_scaffold_7200	4DMSOxAdult	2.79648	189.418	107.457	61.4319	80.8842	98.9357	77.013	365.476	390.976	124.446	149.446	0.00381286	2.79648
		---NA---	37813|gw_36_77_1	1UOxAdult	2.79291	765.682	717.021	1469.83	1208.04	1430	1559.29	857.757	884.557	466.806	494.406	0.0463133	2.79291
F:anion exchanger activity; F:transporter activity; C:integral to membrane; F:anion transmembrane transporter activity; C:membrane; C:Golgi membrane; P:ion transport; P:transport; P:sulfate transport; F:secondary active sulfate transmembrane transporter activity; C:Golgi apparatus; C:endoplasmic reticulum membrane; C:endoplasmic reticulum; C:plasma membrane	0	solute carrier family member 11	159544|estExt_gwp_C_80199	4DMSOx4UO	2.79139	880.192	585.691	441.367	621.363	540.859	422.282	1346.35	1344.25	711.025	706.825	0.0218418	2.79139
P:DNA replication; P:transcription termination; F:DNA-directed DNA polymerase activity; F:nucleotide binding; F:transcription termination factor activity; F:DNA binding; F:3'-5' exonuclease activity	0	protein	92295|e_gw_30_274_1	1DMSOx1Adult	2.78363	1285.21	1393.46	656.014	762.114	1127.85	747.03	889.125	918.024	548.346	496.146	0.0142281	2.78363
	0	protein	209629|fgeesh1_pg_scaffold_1090	4UOxAdult	2.77875	330.162	318.136	289.897	275.936	312.828	280.692	270.627	298.527	97.9962	121.796	0.00665778	2.77875
F:ATP binding; P:apoptosis; P:neuropeptide signaling pathway; F:transferase activity; F:nucleotide binding; F:calcium-dependent phospholipid binding; F:protein binding; C:extracellular region	0	protein	21420|gw_104_53_1	4DMSOxAdult	2.77688	320.154	308.857	258.704	223.264	280.513	413.082	437.491	465.991	150.409	177.409	0.00268005	2.77688
P:regulation of blood vessel size; F:enzyme inhibitor activity; P:regulation of blood pressure; P:RNA processing; F:double-stranded RNA adenosine deaminase activity; F:chitin binding; F:double-stranded RNA binding; P:neuropeptide signaling pathway; F:RNA binding; F:metalloendopeptidase inhibitor activity; F:adenosine deaminase activity; F:hormone activity; C:extracellular region; C:intracellular;…	2.23705e-123	protein	104685|e_gw_74_181_1	4UOxAdult	2.77472	104.622	127.613	155.478	141.39	188.309	232.932	115.34	142.74	64.1069	90.9069	0.024471	2.77472
	3.31545e-60	predicted protein [Nematostella vectensis]	244133|estExt_fgeesh1_pg_C_1100	1UOx4DMSO	2.7726	1449.76	1759.1	2974.27	2913.2	2913.2	2236.07	1050.12	1076.72	4582.23	4605.43	0.00107085	2.7726
F:ATPase activity, coupled to transmembrane movement of substances; C:integral to membrane; C:membrane; P:ion transport; P:transport; F:nucleotide binding; F:nucleoside-triphosphatase activity; F:ATP binding; F:ATPase activity; F:15-hydroxyprostaglandin dehydrogenase (NAD+) activity; C:cellular_component; C:membrane fraction; F:chloride channel activity; C:platelet dense granule membrane; P:biolo…	0	protein	139662|e_gw_483_5_1	1DMSOx1Adult	2.76991	196.43	174.566	130.304	159.17	107.314	231.677	113.822	139.122	55.3689	81.9689	0.0146945	2.76991
C:NuA4 histone acetyltransferase complex; C:transcription factor complex; C:nucleus; P:histone acetylation; P:mitotic cell cycle checkpoint; P:chromatin modification; P:signal transduction; P:regulation of transcription, DNA-dependent; F:protein binding; F:transcription coactivator activity; F:transcription cofactor activity; C:PCAF complex; F:phosphotransferase activity, alcohol group as accepto…	7.81431e-38	transformation transcription domain-associated protein isoform 1	206729|fgeesh1_pg_scaffold_7300	4DMSOxAdult	2.7694	207.522	247.282	210.506	188.486	170.56	179.036	319.236	343.936	106.375	133.775	0.00501769	2.7694
P:insulin receptor signaling pathway; F:glucose transmembrane transporter activity; F:substrate-specific transmembrane transporter activity; F:galactose transmembrane transporter activity; F:sugar:hydrogen symporter activity; F:transporter activity; F:fructose uniporter activity; C:integral to membrane; C:membrane; P:response to hypoxia; F:glucose binding; P:transmembrane transport; C:cytoplasmic…	0	solute carrier family (facilitated glucose transporter) member 8	241972|estExt_fgeesh1_pg_C_5400	1DMSOx1UO	2.76586	8352.67	8559.21	3176.9	2937.62	3465.9	2697.05	6176.87	6202.67	5803.65	5827.25	0.000482778	2.76586
			144322|e_gw_1009_1_1	4DMSOxAdult	2.76472	134.323	96.7737	64.4457	60.0602	106.078	83.9314	173.514	200.214	54.5919	81.9919	0.0153606	2.76472
P:chitin metabolic process; F:serine-type endopeptidase inhibitor activity; F:hydrolase activity; C:nucleus; F:protein serine/threonine phosphatase activity; F:metallopeptidase activity; C:integral to membrane; F:chitin binding; P:cell communication; F:peptidase activity; C:extracellular matrix; P:extracellular matrix organization; F:peptidase inhibitor activity; F:metalloendopeptidase activity; …	5.30876e-112	protein	241766|estExt_fgeesh1_pg_C_5100	4DMSOxAdult	2.76226	981.49	815.872	519.824	475.953	370.416	336.645	2558.06	2585.66	918.438	945.638	8.36321e-05	2.76226
P:inner ear morphogenesis; P:lung development; C:membrane; C:microtubule; C:cytoplasm; P:multicellular organismal development; P:branching morphogenesis of a tube; P:cell-cell signaling; F:protein binding; P:sensory perception of sound; P:cell fate commitment; P:regulation of signal transduction; P:organ morphogenesis; C:cytosol; C:plasma membrane; P:negative regulation of MAP kinase activity	7.35907e-28	sprouty homolog 2	29671|gw_51_137_1	1DMSOx1UO	2.75254	8863.9	7181.51	2722.34	3106.97	2422.72	1752.36	7819.35	7848.05	4908.67	4932.07	0.0452144	2.75254	sprouty-2-like protein
; P:endocytosis; C:tight junction; C:cytoplasm; F:zinc ion binding; F:actin binding; F:protein binding; F:metal ion binding; F:calcium ion binding; C:cytoskeleton	1.31975e-21	mical-like 2	100701|e_gw_58_291_1	1DMSOx1UO	2.74972	264.453	319.82	104.227	108.258	146.873	91.7962	363.651	391.451	467.556	493.156	0.0463269	2.74972	molecule interacting with rab13
P:microtubule-based movement; P:microtubule-based process; P:protein polymerization; C:microtubule; F:nucleotide binding; F:GTP binding; C:protein complex; P:natural killer cell mediated cytotoxicity; F:GTPase activity; P:cell motion; F:unfolded protein binding; F:MHC class I protein binding; C:cytoskeleton; F:structural molecule activity	0	beta 2c	229095|fgeesh1_pm_scaffold_5300	1DMSOx1Adult	2.74808	1229.56	1348.79	1282.18	665.076	531.503	1364.78	1066.16	1092.06	460.317	484.117	0.0176838	2.74808
C:chromosome; C:nucleosome; P:nucleosome assembly; F:DNA binding; C:nucleus	2.21963e-16	protein	148947|e_gw_2708_1_1	4DMSOxAdult	2.74527	4437.96	4234.51	6501.2	4241.59	3958.2	3908.16	5155.8	5180.9	1874.54	1896.74	2.08597e-05	2.74527
P:insulin receptor signaling pathway; F:glucose transmembrane transporter activity; F:substrate-specific transmembrane transporter activity; F:galactose transmembrane transporter activity; F:sugar:hydrogen symporter activity; F:transporter activity; F:fructose uniporter activity; C:integral to membrane; C:membrane; P:response to hypoxia; F:glucose binding; P:transmembrane transport; C:cytoplasmic…	0	solute carrier family (facilitated glucose transporter) member 8	241972|estExt_fgeesh1_pg_C_5400	1DMSOx4UO	2.74412	8352.67	8559.21	3176.9	2937.62	3465.9	2697.05	6176.02	6202.67	5801.95	5827.25	0.0167504	2.74412
	8.50139e-59	transposase	98326|e_gw_49_164_1	4DMSOxAdult	2.74375	156.311	123.394	152.137	92.8565	115.012	240.994	209.356	237.156	68.368	95.968	0.0109188	2.74375
C:transcription factor complex; F:RNA polymerase II transcription factor activity; P:transcription from RNA polymerase II promoter; C:nucleus; F:DNA binding; P:regulation of transcription from RNA polymerase II promoter; F:transcription activator activity; F:transcription initiation factor activity; P:transcription	5.26413e-147	suppressor of ty 3 homolog ( cerevisiae)	129189|e_gw_262_12_1	4DMSOxAdult	2.74307	3997.55	3320.2	2264.46	2182.05	2374.42	3336.13	6864.15	6893.05	2496.63	2522.43	1.17782e-05	2.74307
	1.47363e-24	protein	73957|gw_569_39_1	4DMSOxAdult	2.74269	1419	1917.54	1566.75	516.064	865.23	5081.56	1587.4	1613.9	572.969	597.969	0.000217856	2.74269
F:binding; C:extracellular region; P:pathogenesis	0	protein	239031|estExt_fgeesh1_pg_C_1100	4DMSOxAdult	2.74199	7754.28	6090.33	3383.13	3890.2	4313.95	6537.81	10186.6	10212.4	3708.37	3733.97	5.36092e-06	2.74199
			61268|gw_4_478_1	4DMSOxAdult	2.74104	127.453	157.736	112.862	109.608	221.259	154.319	249.491	277.391	82.9265	110.727	0.00790858	2.74104
P:positive regulation of BMP signaling pathway; F:oxidoreductase activity; P:metabolic process; C:extracellular space; F:structural molecule activity; P:cell adhesion; F:protein binding; C:extracellular region	0	cysteine rich bmp regulator 2 (chordin like)	244261|estExt_fgeesh1_pg_C_1160	1DMSOx4UO	2.74094	10165.6	8247.92	3565.43	4592.26	2747.43	3970.51	4460.64	4489.44	4518.38	4543.98	0.0248722	2.74094
F:nucleic acid binding; F:ATP binding; F:binding; F:hydrolase activity; F:zinc ion binding	2.75851e-72	lupus brain antigen 1	224016|fgeesh1_pg_scaffold_3724	4DMSOxAdult	2.74037	1259.84	1583.82	1315.8	1168.09	1744.51	1933.25	2234.93	2262.43	808.12	835.12	0.000110408	2.74037	lupus brain antigen 1 homolog
F:ATP binding; F:vascular endothelial growth factor receptor activity; C:integral to membrane; P:protein amino acid phosphorylation; F:protein binding; P:ossification; P:G-protein coupled receptor protein signaling pathway	0	protein	214434|fgeesh1_pg_scaffold_2000	4DMSOx4UO	2.73825	321.536	303.223	231.145	224.956	265.656	175.006	607.52	603.32	493.184	488.784	0.0374961	2.73825
F:pattern recognition receptor activity; P:epithelial cell differentiation; C:phagocytic vesicle membrane; P:protein homooligomerization; C:membrane; P:negative regulation of cell cycle; C:cytoplasm; F:calcium-dependent protein binding; C:extracellular region; F:scavenger receptor activity; P:induction of bacterial agglutination; P:innate immune response; P:cell adhesion; F:binding	2.08855e-51	protein	89435|e_gw_21_164_1	1DMSOx1Adult	2.73673	235.598	236.539	165.369	137.105	84.8165	183.994	257.208	285.108	153.459	101.259	0.0316492	2.73673
F:adenosine receptor activity, G-protein coupled; F:receptor activity; F:signal transducer activity; F:G-protein coupled receptor activity; C:integral to membrane; P:signal transduction; P:G-protein coupled receptor protein signaling pathway	5.39185e-146	protein	204115|fgeesh1_pg_scaffold_4800	4DMSOx4UO	2.73625	105.05	99.5586	79.3824	131.862	100.924	60.9069	222.505	221.405	176.414	170.214	0.0450311	2.73625
F:transporter activity; C:integral to membrane; C:membrane; C:synapse; P:ion transport; P:transport; C:cell junction; F:ion transmembrane transporter activity; C:cytoplasmic vesicle; C:synaptic vesicle	0	sv2 related protein	111000|e_gw_103_48_1	4DMSOxAdult	2.73528	280.047	356.702	356.855	435.977	434.267	270.087	443.591	470.491	153.725	181.525	0.00267297	2.73528
F:transporter activity; C:integral to membrane; C:membrane; C:mitochondrial inner membrane; P:mitochondrial transport; C:mitochondrion; P:transport; P:response to estradiol stimulus; F:binding	0	solute carrier family member 36	237112|estExt_fgeesh1_kg_C_1180	1DMSOx4UO	2.73271	3694.2	3100.9	1666.72	987.842	1003.54	1483.05	1777.56	1803.06	1444.29	1471.29	0.0164838	2.73271
	2.10983e-151	endonuclease reverse transcriptase	52268|gw_69_179_1	4DMSOxAdult	2.73269	1442.53	1532.26	1036.37	701.25	1050.58	1522.91	2427.34	2454.74	882.996	907.796	9.39965e-05	2.73269
C:integral to membrane; C:membrane; F:transporter activity; P:transport	5.41665e-47	protein	4182|gw_1664_2_1	1UOx4DMSO	2.73244	2476.59	2418.2	4377.2	4610.71	3947.99	4448.74	1631.07	1659.67	2588.17	2613.37	0.0119105	2.73244
F:nucleic acid binding; P:DNA integration; F:DNA binding	2.0343e-89	protein	143804|e_gw_878_3_1	1DMSOx1Adult	2.73219	136.761	100.246	74.6737	41.6901	36.449	205.841	102.283	129.583	31.7731	58.3731	0.0452496	2.73219
F:calcium ion binding	1.45618e-73	protein	131116|e_gw_290_33_1	4UOxAdult	2.73214	327.591	302.855	358.662	269.845	406.818	446.362	429.738	456.438	145.738	171.138	0.00528381	2.73214
P:mitosis; P:protein amino acid phosphorylation; F:DNA binding; C:nucleus; F:nucleic acid binding; F:ATP binding; F:kinase activity; F:protein serine/threonine kinase activity; F:protein kinase activity; P:metabolic process; F:catalytic activity; F:nucleotide binding; C:nucleosome; P:nucleosome assembly; F:binding; P:oxidation reduction; F:zinc ion binding; F:transferase activity; F:oxidoreductas…	1.22598e-67	protein	207577|fgeesh1_pg_scaffold_8200	4DMSOxAdult	2.72531	549.816	679.543	1174.54	684.089	426.639	2095.82	987.918	1014.72	354.227	381.827	0.00056078	2.72531
F:transcription factor activity; C:nucleus; F:double-stranded RNA binding; F:RNA binding; C:nucleoplasm; P:regulation of transcription, DNA-dependent; C:nucleolus; C:intracellular; F:protein binding	0	calcium response factor	242075|estExt_fgeesh1_pg_C_5600	4DMSOxAdult	2.72222	740.413	617.744	590.032	532.195	778.249	897.728	869.859	897.559	313.806	339.206	0.000720153	2.72222
F:calcium ion binding; P:positive regulation of translation; F:collagen V binding; F:fibrinogen binding; F:fibroblast growth factor 2 binding; P:response to glucose stimulus; P:peptide cross-linking; P:negative regulation of blood vessel endothelial cell migration; P:response to calcium ion; P:sprouting angiogenesis; P:positive regulation of blood vessel endothelial cell migration; P:negative reg…	1.41225e-63	Thrombospondin-1	120076|e_gw_167_68_1	4DMSOxAdult	2.72183	211.333	188.413	120.445	150.575	192.757	242.668	337.467	366.067	196.782	143.982	0.00450038	2.72183
F:metal ion binding; P:proteolysis; F:metallocarboxypeptidase activity; F:metallopeptidase activity; F:carboxypeptidase activity; F:peptidase activity; F:zinc ion binding; C:extracellular region	1.41114e-72	carboxypeptidase a1	160932|estExt_gwp_C_170007	4DMSOx4UO	2.71871	1645.59	1255.99	939.893	1389.64	1453.22	1289	3730.95	3727.65	1652.33	1645.73	0.0110869	2.71871
F:chitin binding; P:chitin metabolic process; C:integral to membrane; C:membrane; C:extracellular region	4.38617e-103	protein	118408|e_gw_153_95_1	1UOxAdult	2.71695	1108.27	989.227	1367.94	1437.38	1200.44	1660.85	1670.3	1696.1	503.662	531.262	0.00484852	2.71695
F:receptor activity; F:signal transducer activity; F:G-protein coupled receptor activity; C:integral to membrane; P:signal transduction; F:protein binding; P:G-protein coupled receptor protein signaling pathway	0	protein	207906|fgeesh1_pg_scaffold_8500	4DMSOxAdult	2.71626	324.215	441.137	510.499	220.594	658.887	400.927	841.724	866.624	300.728	328.528	0.000775268	2.71626
F:serine-type endopeptidase inhibitor activity	0.0402799	hypothetical protein NEMVEDRAFT_v1g49454 [Nematostella vectensis]	49454|gw_8617_4_1	4UOxAdult	2.71387	500.365	388.226	173.173	221.47	498.668	527.493	396.113	422.213	179.859	204.059	0.00206183	2.71387
F:growth factor activity; F:follistatin binding; F:cytokine activity; P:hemoglobin biosynthetic process; P:negative regulation of hair follicle development; C:inhibin A complex; P:induction of apoptosis; F:identical protein binding; F:receptor binding; P:growth; P:negative regulation of cell growth; P:positive regulation of transcription from RNA polymerase II promoter; F:hormone activity; C:acti…	6.02868e-67	ACTIVIN	124360|e_gw_210_80_1	1UOx4DMSO	2.71382	212.167	250.218	579.571	666.992	469.067	398.918	217.019	244.669	231.553	258.853	0.0239974	2.71382	activin-like protein
			37123|gw_32_180_1	4DMSOx4UO	2.7131	1113.64	1170.63	399.563	544.818	586.445	433.723	1385.11	1383.91	1019.84	1015.44	0.0277457	2.7131
			2017|gw_401_9_1	1DMSOx1Adult	2.70935	931.014	761.076	705.002	740.721	680.771	900.486	777.751	806.651	301.468	327.268	0.0460951	2.70935
C:membrane; P:positive regulation of transforming growth factor-beta1 production; P:protein homooligomerization; C:extracellular region; F:scavenger receptor activity; F:transforming growth factor beta binding; F:calcium ion binding; P:cell adhesion; F:binding	9.62782e-57	Thrombospondin-like	121678|e_gw_182_54_1	4DMSOxAdult	2.70707	2616.74	1528.08	1129.07	1574.47	2116.07	1915.48	2309.32	2335.82	845.319	872.319	0.000105017	2.70707
F:ATP binding; F:catalytic activity	3.21567e-124	protein	210729|fgeesh1_pg_scaffold_1260	1DMSOx1UO	2.70573	2844.82	2281.67	808.741	1085.93	771.455	446.441	1148.79	1174.59	2726.91	2750.51	0.0330017	2.70573
	3.78083e-45	protein	212210|fgeesh1_pg_scaffold_1510	1UOx4DMSO	2.70519	1044.34	719.588	1861.5	1930.28	836.622	1260.91	690.935	715.835	3244.4	3270.2	0.00313366	2.70519
	4.91137e-54	protein	61177|gw_199_95_1	4DMSOxAdult	2.70243	228.167	439.871	281.953	266.46	411.038	475.978	632.637	657.437	227.525	252.725	0.00136806	2.70243
F:helicase activity; P:mRNA processing; P:RNA splicing; C:nucleus; F:hydrolase activity; C:U12-dependent spliceosome; F:nucleic acid binding; F:RNA helicase activity; F:nucleotide binding; F:nucleoside-triphosphatase activity; F:ATP binding; F:ATP-dependent helicase activity	1.15315e-33	deah (asp-glu-ala-his) box polypeptide 15	151083|e_gw_3888_7_1	4DMSOxAdult	2.70065	3725.45	2058.2	1226.48	2161.9	2332.32	1384.13	2625.17	2649.67	965.568	990.568	8.17207e-05	2.70065
	1.41427e-71	predicted protein [Nematostella vectensis]	217077|fgeesh1_pg_scaffold_2820	4DMSOxAdult	2.69787	175.694	139.513	137.582	200.076	266.58	210.882	268.733	293.534	96.6419	118.242	0.00716549	2.69787
F:calcium ion binding; P:homophilic cell adhesion; C:integral to membrane; C:membrane; P:cell communication	0	protein	224548|fgeesh1_pg_scaffold_5006	4DMSOxAdult	2.69762	2133.43	2385.27	1448.4	845.443	1491.71	3612.38	3653.61	3678.51	1349.25	1373.05	4.23265e-05	2.69762
P:insulin receptor signaling pathway; P:regulation of mitotic cell cycle; P:regulation of cell differentiation; P:protein amino acid phosphorylation; C:nucleus; F:ATP binding; F:metal ion binding; F:kinase activity; P:cell cycle; F:protein serine/threonine kinase activity; F:transcription repressor activity; P:regulation of insulin receptor signaling pathway; F:protein kinase activity; P:multicel…	1.7808e-174	snf1-like kinase 2	135294|e_gw_354_9_1	1UOx4DMSO	2.69532	4019.59	4052.28	3716.82	3799.43	3273.59	3203.59	1382.42	1409.32	3175.77	3203.57	0.00226102	2.69532
F:protein tyrosine phosphatase activity; P:dephosphorylation; C:membrane; P:protein homooligomerization; P:bioluminescence; F:phosphatase activity; P:protein-chromophore linkage; C:basement membrane; P:response to stimulus; C:extracellular region; F:scavenger receptor activity; F:calcium ion binding; P:cell adhesion; F:binding; P:visual perception	2.61831e-46	hemicentin 1	9250|gw_8738_3_1	4DMSOxAdult	2.69505	1094.53	561.122	371.808	383.928	360.17	627.052	1092.18	1120.08	399.242	425.042	0.000465108	2.69505
F:iron ion binding; F:oxidoreductase activity, acting on paired donors, with incorporation or reduction of molecular oxygen, 2-oxoglutarate as one donor, and incorporation of one atom each of oxygen into both donors; F:L-ascorbic acid binding; P:peptidyl-proline hydroxylation to 4-hydroxy-L-proline; C:mitochondrion; F:oxidoreductase activity, acting on single donors with incorporation of molecula…	0	procollagen- 2-oxoglutarate 4-dioxygenase (proline 4-hydroxylase) alpha polypeptide i	449|gw_534_1_1	1DMSOx4UO	2.69504	147.882	117.847	46.6248	70.0996	56.3083	42.2909	93.6371	122.137	168.98	195.98	0.0357667	2.69504	procollagen- 2-oxoglutarate 4-dioxygenase (proline 4-hydroxylase) alpha polypeptide 2
C:dynein complex; F:nucleotide binding; F:microtubule motor activity; F:nucleoside-triphosphatase activity; P:microtubule-based movement	5.11824e-13	gamma heavy chain subunit of outer-arm partial	68136|gw_36_216_1	1UOxAdult	2.69502	1168.17	1202.17	1515.14	1555.75	1834.09	1445.76	1063.66	1092.06	601.933	584.733	0.000551681	2.69502
F:calcium ion binding; C:extracellular region	7.58018e-38	protein	128631|e_gw_252_69_1	1UOx4DMSO	2.6912	1344.02	1289.36	1897.13	2127.51	1892.82	1756.9	734.141	762.741	1469.25	1494.45	0.0270725	2.6912
C:nucleus; F:DNA binding; F:transcription regulator activity; P:positive regulation of transcription; F:zinc ion binding; P:multicellular organismal development; P:regulation of transcription, DNA-dependent; F:protein binding; F:metal ion binding; P:transcription; P:regulation of transcription	0	early b-cell factor 3	164975|estExt_gwp_C_550106	4DMSOx4UO	2.69107	1975.28	1114.18	543.894	736.317	628.87	680.442	1763.43	1761.73	925.384	921.984	0.00741275	2.69107
			10482|gw_77_3_1	1DMSOx1Adult	2.68446	1160.5	1157.11	926.725	1220.59	801.44	1141.21	777.634	806.334	423.272	446.672	0.00601751	2.68446
P:DNA integration; P:DNA recombination; F:DNA binding	1.12427e-87	tyrosine recombinase	220149|fgeesh1_pg_scaffold_4810	4DMSOxAdult	2.68224	511.536	690.997	536.261	308.407	275.575	722.805	1104.09	1132.89	410.175	431.776	0.000457093	2.68224
		---NA---	205021|fgeesh1_pg_scaffold_5500	1UOx4UO	2.68149	1222.64	1570.29	2356.59	2599.57	1022.57	825.722	738.129	764.829	1661.53	1686.93	0.00572501	2.68149
F:protein serine/threonine kinase activity; F:2-alkenal reductase activity; F:protein kinase activity; F:hydrolase activity; P:protein amino acid phosphorylation; F:ATP binding; P:oxidation reduction; F:kinase activity; F:oxidoreductase activity; P:signal transduction; F:protein binding; F:phospholipase A2 activity	0	ankyrin repeat domain protein	239079|estExt_fgeesh1_pg_C_1101	1UOx4DMSO	2.68029	2458.5	1634.89	2938.59	2888.97	1863.2	2226.97	1074.51	1102.11	1972.12	1997.32	0.000444179	2.68029
F:transposase activity; P:transposition, DNA-mediated; F:DNA binding	5.27871e-167	is4	220449|fgeesh1_pg_scaffold_5240	1DMSOx1Adult	2.67355	519.11	572.167	320.967	247.314	335.401	678.806	522.794	549.494	195.687	219.087	0.00854678	2.67355
F:metalloendopeptidase activity; P:interspecies interaction between organisms; F:hydrolase activity; F:zinc ion binding; C:proteinaceous extracellular matrix; F:metallopeptidase activity; C:extracellular region; F:peptidase activity; P:proteolysis; P:collagen catabolic process; P:metabolic process; F:metal ion binding; F:calcium ion binding	6.34933e-16	matrix metalloproteinase 1 preproprotein variant	9831|gw_11610_6_1	4DMSOx4UO	2.67314	9818.64	4730.39	848.762	807.819	512.416	570.659	1448.81	1447.61	1128.33	1123.93	0.0102271	2.67314
F:metal ion binding; F:zinc ion binding; F:protein binding	7.6199e-25	predicted protein [Nematostella vectensis]	18566|gw_137_31_1	4DMSOxAdult	2.67266	1811.44	950.456	560.551	945.79	1019.16	958.099	1701.31	1729.21	716.587	656.387	0.000195378	2.67266
P:proteolysis; F:serine-type endopeptidase activity; F:serine-type peptidase activity; F:hydrolase activity; C:membrane; F:catalytic activity; F:peptidase activity; C:cellular_component	3.09618e-98	protein	3218|gw_846_8_1	4DMSOxAdult	2.67251	117.341	133.383	153.73	75.646	74.5831	214.623	181.556	206.656	66.5138	86.7138	0.0149426	2.67251
P:biological_process; C:cellular_component	3.29784e-118	heme binding protein 2	209255|fgeesh1_pg_scaffold_1030	1UOx4UO	2.6668	1109.81	1687.77	3054.05	2844.97	999.833	1212.19	405.021	432.671	1766.22	1789.52	0.00323775	2.6668	heme binding protein 2
F:RNA binding; P:multicellular organismal development	1.64867e-24	bicaudal c homolog 1	135081|e_gw_351_44_1	4DMSOx4UO	2.66655	2809.28	1933.63	1444.92	1283.74	2208.2	2254.05	5950.61	5949.41	1387.1	1380.7	0.00196234	2.66655	bicaudal c homolog 1
C:cell surface; C:membrane; C:extracellular region; F:protein binding; C:extrachromosomal circular DNA; P:pathogenesis; C:cell wall; F:calcium ion binding; P:cell adhesion	4.42819e-99	cell wall-anchored protein	210077|fgeesh1_pg_scaffold_1160	4DMSOxAdult	2.66576	323.599	303.463	265.147	258.447	324.664	339.863	356.455	384.355	165.755	153.555	0.0041711	2.66576
	5.79011e-124	protein	198145|fgeesh1_pg_scaffold_8000	4DMSOxAdult	2.66489	260.877	145.996	389.014	122.518	200.153	428.61	251.604	278.104	90.7296	113.73	0.00812509	2.66489
F:metal ion binding; P:oxidation reduction; F:electron carrier activity; F:oxidoreductase activity; F:heme binding; F:iron ion binding; F:monooxygenase activity; F:lyase activity	1.71575e-180	protein	13146|gw_89_11_1	4DMSOxAdult	2.66406	272.728	313.934	285.288	148.996	102.621	488.639	253.304	278.104	88.1605	113.76	0.00812807	2.66406
			113107|e_gw_116_78_1	4DMSOxAdult	2.66138	201.433	204.192	199.259	235.295	363.311	213.564	379.906	406.806	136.419	162.219	0.0037192	2.66138
	1.47473e-62	predicted protein [Nematostella vectensis]	237777|estExt_fgeesh1_pg_C_1017	1UOx4DMSO	2.65771	744.175	1286.2	1937.93	1725.97	1338.45	1503.71	675.497	704.298	1616.22	1639.82	0.0272568	2.65771
	1.0482e-120	protein	200720|fgeesh1_pg_scaffold_2300	4DMSOxAdult	2.65635	437.285	427.002	363.465	195.696	365.471	688.275	713.333	741.833	269.621	288.621	0.00109183	2.65635
C:integral to membrane; C:membrane; P:cation transport; F:ATPase activity, coupled to transmembrane movement of ions, phosphorylative mechanism; F:hydrolase activity; F:nucleotide binding; F:ATP binding; F:ATPase activity; P:ATP biosynthetic process; F:catalytic activity; F:calcium-transporting ATPase activity; P:metabolic process; F:hydrolase activity, acting on acid anhydrides, catalyzing trans…	0	cation-transporting atpase	94473|e_gw_36_6_1	4DMSOxAdult	2.65633	1170.55	560.628	449.097	747.338	733.817	683.935	1047.39	1076.19	428.894	414.494	0.000513098	2.65633
P:Wnt receptor signaling pathway, calcium modulating pathway; F:receptor binding; P:multicellular organismal development; C:proteinaceous extracellular matrix; P:signal transduction; C:extracellular region; P:anatomical structure morphogenesis; C:cellular_component; P:cell-cell signaling; F:signal transducer activity; P:biological_process; P:Wnt receptor signaling pathway; C:extracellular space	0	wingless-type mmtv integration site member 2b	242584|estExt_fgeesh1_pg_C_6700	1DMSOx4UO	2.6559	803.383	722.298	268.587	240.713	254.29	320.159	1486.29	1513.19	332.226	358.026	0.00673198	2.6559	wingless-type mmtv integration site member 2b
	0	protein	209629|fgeesh1_pg_scaffold_1090	4DMSOxAdult	2.65484	330.162	318.136	289.897	275.936	312.828	280.692	271.627	298.527	99.9962	121.796	0.00705172	2.65484
F:sulfotransferase activity; F:transferase activity; P:carbohydrate biosynthetic process; C:integral to membrane; C:membrane; P:long-term memory; C:Golgi apparatus; P:carbohydrate metabolic process; P:learning	2.07477e-91	protein	80538|e_gw_3_315_1	4DMSOxAdult	2.65287	391.098	279.196	262.001	271.753	447.555	411.808	377.652	405.552	136.419	162.219	0.00375719	2.65287
	1.31722e-16	pol polyprotein	139618|e_gw_482_30_1	1DMSOx1Adult	2.65204	284.903	275.782	175.984	221.334	136.905	204.6	199.137	227.637	99.7083	120.708	0.0191636	2.65204
		---NA---	71525|gw_142_120_1	4DMSOxAdult	2.65139	82.8587	79.2898	62.8523	52.7938	50.9485	101.186	119.095	147.495	40.1719	64.9719	0.0300879	2.65139
	3.48242e-25	predicted protein [Nematostella vectensis]	134245|e_gw_333_28_1	1UOx4DMSO	2.64934	4989.81	7126.04	8094.43	8147.51	5253.74	4272.74	3051.68	3080.28	8032	8057.2	0.000121986	2.64934
	0	protein	209629|fgeesh1_pg_scaffold_1090	1UOxAdult	2.64913	330.162	318.136	289.897	275.936	312.828	280.692	271.227	298.527	99.1962	121.796	0.0127327	2.64913
F:transcription factor activity; F:DNA binding; C:nucleus; F:nucleic acid binding; F:zinc ion binding; P:regulation of transcription, DNA-dependent; F:transcription repressor activity; F:transcription corepressor activity; C:intracellular; F:metal ion binding; P:transcription	9.75221e-131	zinc finger protein 431	89609|e_gw_22_61_1	4DMSOxAdult	2.64858	1021.92	496.704	512.341	859.673	1072.89	627.872	1328.06	1355.76	499.818	521.218	0.00032275	2.64858
F:protein binding	0	loc496076 protein	173772|estExt_gwp_C_2680059	1UOx4DMSO	2.64813	2224.97	2972.62	4058.3	3544.67	1695.85	1982.46	1423.74	1450.54	2707.07	2726.67	0.0340008	2.64813
F:ATP binding; F:neuropeptide Y receptor activity; C:integral to membrane; F:ATPase activity, coupled to transmembrane movement of substances; P:transport; P:G-protein coupled receptor protein signaling pathway	5.71841e-141	protein	25137|gw_118_37_1	4DMSOxAdult	2.64773	160.389	183.139	149.227	170.245	237.594	305.141	285.862	311.562	101.606	127.006	0.00647773	2.64773
P:proteolysis; F:aspartic-type endopeptidase activity	0	fragile site-associated protein	133886|e_gw_323_2_1	1DMSOx1Adult	2.64674	334.952	322.29	165.866	219.771	186.065	201.202	301.854	328.454	217.961	139.161	0.0116799	2.64674
	2.54644e-82	chromosome 1 open reading frame 125	217275|fgeesh1_pg_scaffold_2910	4DMSOxAdult	2.64511	377.254	203.772	216.507	204.784	246.295	222.663	387.649	415.349	140.955	166.355	0.00359009	2.64511
F:flavin-containing monooxygenase activity; F:monooxygenase activity; F:NADP or NADPH binding; C:cellular_component; F:FAD binding	0	dimethylanaline monooxygenase-like	235461|estExt_fgeesh1_pm_C_1490	4DMSOx4UO	2.64315	2141.97	1738.82	1756.51	1297.51	1207.27	830.833	2697.71	2693.51	1368.57	1362.17	0.0356305	2.64315
F:nucleic acid binding; P:DNA integration; F:DNA binding	2.0343e-89	protein	143804|e_gw_878_3_1	4DMSOxAdult	2.6418	136.761	100.246	74.6737	41.6901	36.449	205.841	104.683	129.583	140.573	58.3731	0.0392212	2.6418
F:iron ion binding; C:integral to membrane; P:lipid metabolic process; F:electron carrier activity; F:chitin binding; F:ATP binding; F:4 iron, 4 sulfur cluster binding; F:oxidoreductase activity; C:myosin complex; F:iron-sulfur cluster binding; C:extracellular region; F:catalytic activity; F:motor activity; F:protein binding; F:metal ion binding; P:chitin metabolic process; F:phospholipase A1 act…	0	proteophosphoglycan ppg4	199535|fgeesh1_pg_scaffold_1500	4DMSOxAdult	2.64166	1082.56	630.075	463.591	493.156	406.818	509.239	688.646	714.746	315.689	279.889	0.00118561	2.64166
	9.67548e-33	predicted protein [Nematostella vectensis]	216895|fgeesh1_pg_scaffold_2760	4DMSOxAdult	2.63769	593.429	316.474	224.554	275.575	363.311	296.19	479.29	506.94	176.204	201.504	0.0023945	2.63769
F:ATP binding; F:ATPase activity; F:nucleotide binding; F:nucleoside-triphosphatase activity	0	atp-binding cassette sub-family f member 2	244883|estExt_fgeesh1_pg_C_1380	1UOx4UO	2.63443	4937.9	4469.75	2967.45	3010.13	1220.76	1048.26	2324.02	2352.82	3054.01	3077.61	0.0108227	2.63443
F:ion channel activity; P:calcium ion transport; C:integral to membrane; C:membrane; P:cation transport; P:transport; F:calcium channel activity; F:cation channel activity; F:receptor activity; F:calcium ion binding	0	transient receptor potential cation subfamily member 3	102167|e_gw_63_18_1	1UOx4DMSO	2.63252	715.042	361.536	473.841	462.328	278.169	332.924	165.908	192.808	452.204	478.003	0.00828253	2.63252
P:DNA metabolic process; F:nuclease activity; F:protein binding; F:DNA binding	0	protein	215341|fgeesh1_pg_scaffold_2250	1DMSOx1Adult	2.63125	725.362	879.311	801.429	514.96	428.61	886.237	748.582	776.082	294.926	319.926	0.0439289	2.63125
F:RNA binding; P:RNA-dependent DNA replication; F:zinc ion binding; F:endonuclease activity; F:protein binding; F:RNA-directed DNA polymerase activity	5.58723e-88	endonuclease reverse transcriptase	123604|e_gw_201_72_1	4DMSOxAdult	2.6299	512.726	569.907	620.664	383.098	345.153	968.531	835.621	864.421	312.386	337.986	0.000809911	2.6299
F:transmembrane receptor activity; C:integral to membrane; C:membrane; F:sugar binding; F:G-protein coupled receptor activity; P:neuropeptide signaling pathway; P:cell surface receptor linked signal transduction; P:signal transduction; F:receptor activity; F:signal transducer activity; P:G-protein coupled receptor protein signaling pathway; C:plasma membrane; F:binding	0	g-protein coupled receptor	201898|fgeesh1_pg_scaffold_3100	1DMSOx4UO	2.62936	1742.44	1321.24	605.182	863.43	495.209	669.971	561.498	589.398	582.697	608.497	0.0505861	2.62936
	1.36337e-62	cleavage and polyadenylation specificity -like	224378|fgeesh1_pg_scaffold_4576	1UOx4DMSO	2.62755	609.006	276.702	427.665	517.38	372.987	541.323	168.034	194.834	1005.21	1028.81	0.0359691	2.62755
F:transferase activity; C:cell surface; C:membrane; P:interspecies interaction between organisms; F:hydrolase activity; C:nucleus; F:DNA binding; C:extracellular region; P:regulation of transcription, DNA-dependent; F:protein binding; C:cell wall; P:transcription; P:cell adhesion	7.10654e-156	protein	104939|e_gw_75_29_1	4UOxAdult	2.62437	592.094	582.355	521.922	694.046	779.454	656.682	600.026	626.826	263.016	288.616	0.0365737	2.62437
F:calcium ion binding; P:cell cycle arrest; F:actin binding	0	macrophin partial	222349|fgeesh1_pg_scaffold_1554	4DMSOxAdult	2.62399	1787.28	949.004	596.658	957.068	1354.56	1047.07	1101.16	1129.06	417.768	439.568	0.000472611	2.62399
F:molecular_function; C:integral to membrane; C:membrane; P:biological_process; P:transport	0	solute carrier family member e1	162657|estExt_gwp_C_320251	4DMSOx4UO	2.62306	2360.13	2704	919.775	745.741	681.881	669.127	1774.99	1771.89	1110.62	1106.42	0.00185147	2.62306
	1.33484e-120	retrotransposon-like family member (retr-1)-like	215250|fgeesh1_pg_scaffold_2220	4DMSOxAdult	2.62106	285.776	252.302	438.518	327.304	265.324	513.79	517.371	543.271	190.748	216.548	0.00209454	2.62106
	0	ccdc81 protein	168814|estExt_gwp_C_1140017	4DMSOxAdult	2.62086	1063.74	976.354	937.928	1104.66	1002.56	797.17	1267.36	1293.86	481.955	502.955	0.000359305	2.62086
P:spermatogenesis; C:nucleus; F:nucleotide binding; C:cytoplasm; F:RNA binding; P:multicellular organismal development; P:cell differentiation; C:endomembrane system; P:single fertilization	0	protein	197717|fgeesh1_pg_scaffold_6000	4DMSOxAdult	2.62081	772.086	814.872	1509.91	725.149	628.928	1529.03	1063.79	1091.19	438.832	425.632	0.000507169	2.62081
F:transposase activity; P:transposition, DNA-mediated; F:DNA binding	5.27871e-167	is4	220449|fgeesh1_pg_scaffold_5240	4DMSOxAdult	2.61895	519.11	572.167	320.967	247.314	335.401	678.806	520.894	549.494	191.887	219.087	0.00204837	2.61895
C:nucleus; P:negative regulation of transcription factor activity; P:apoptosis; F:metal ion binding; F:oxidoreductase activity, acting on paired donors, with incorporation or reduction of molecular oxygen, 2-oxoglutarate as one donor, and incorporation of one atom each of oxygen into both donors; F:oxidoreductase activity, acting on single donors with incorporation of molecular oxygen, incorporat…	7.13481e-107	egl nine homolog 1	88939|e_gw_19_56_1	4DMSOx4UO	2.61748	3695.5	2928.51	3461.57	2491.83	4018.34	2904.14	9062.42	9059.72	3649.3	3641.9	0.0315706	2.61748
F:unfolded protein binding; F:ATP binding; P:cellular protein metabolic process; C:cytoplasm; F:nucleotide binding; P:protein folding; F:protein binding	2.15623e-16	hypothetical protein NEMVEDRAFT_v1g224660 [Nematostella vectensis]	224660|fgeesh1_pg_scaffold_5401	4DMSOxAdult	2.61708	207.784	274.701	451.86	156.825	88.4394	727.437	289.346	318.046	105.396	130.796	0.0062961	2.61708
F:kinase activator activity; P:exocytosis; C:synaptosome; P:small GTPase mediated signal transduction; C:membrane; P:regulation of Rho protein signal transduction; P:endocytosis; C:endocytic vesicle; P:negative regulation of neuron apoptosis; C:synapse; F:Rho guanyl-nucleotide exchange factor activity; F:calcium ion binding; F:guanyl-nucleotide exchange factor activity; C:lamellipodium; P:synapti…	1.6809e-157	intersectin 1	143432|e_gw_808_1_1	4DMSOxAdult	2.61599	1143.8	828.078	687.414	811.512	694.106	682.562	1198.41	1226.21	450.403	478.003	0.000401435	2.61599	intersectin 1
P:proteolysis; F:cysteine-type peptidase activity; F:peptidase activity; F:zinc ion binding; C:intracellular	0	protein	212612|fgeesh1_pg_scaffold_1590	4DMSOxAdult	2.61552	1400.93	1465.84	1538.32	1101.59	1473.79	1414.06	1892.97	1919.67	799.817	743.217	0.000162489	2.61552
F:receptor activity; F:signal transducer activity; F:G-protein coupled receptor activity; C:integral to membrane; F:melanocortin receptor activity; P:signal transduction; P:G-protein coupled receptor protein signaling pathway	9.48737e-142	protein	215259|fgeesh1_pg_scaffold_2220	4DMSOx4UO	2.61476	103.782	82.4719	62.1994	53.3853	74.5831	51.0552	168.657	164.257	72.7327	69.9327	0.0367509	2.61476
P:skeletal system development; P:positive regulation of granulocyte differentiation; P:neuron development; P:in utero embryonic development; F:DNA binding; C:nucleus; P:positive regulation of angiogenesis; P:neuron differentiation; P:liver development; F:ATP binding; F:chloride ion binding; P:regulation of transcription, DNA-dependent; P:embryonic hemopoiesis; P:transcription; F:transcription act…	3.85438e-45	runt related transcription factor isoform cra_b	129231|e_gw_262_50_1	4DMSOxAdult	2.61442	7442.56	6072.58	1589.9	1540.01	1471.83	1374.24	5489.96	5514.66	2091.19	2118.59	1.95076e-05	2.61442	similar to RunX
P:regulation of transcription, DNA-dependent; C:transcription factor complex; P:transcription; P:transforming growth factor beta receptor signaling pathway; F:protein binding; F:transcription factor activity; C:intracellular; C:nucleus	2.95569e-53	mothers against decapentaplegic homolog 4	116293|e_gw_137_33_1	4DMSOxAdult	2.61418	3714.9	2635.86	2231.97	1958.36	2902.36	2988.77	5637.14	5662.94	2191.9	2175.5	1.84989e-05	2.61418	mothers against decapentaplegic homolog 4
P:negative regulation of angiogenesis; P:positive regulation of cell proliferation; P:neuron migration; C:basement membrane; P:axonogenesis; P:establishment of nucleus localization; P:apoptosis; P:positive regulation of axon extension; P:regulation of cell migration; P:mammary gland development; P:angiogenesis; C:cytoplasm; P:axon guidance; P:dendrite development; C:proteinaceous extracellular ma…	0	netrin 1	118526|e_gw_154_10_1	4DMSOx4UO	2.61319	3246.51	2369.36	1368.28	1950.05	1672.59	1236.34	3803.89	3800.79	1775.91	1767.71	0.0295067	2.61319	netrin 1
		---NA---	7402|gw_10169_1_1	1DMSOx1Adult	2.6131	340.299	429.095	342.064	565.683	619.496	447.478	371.308	398.408	176.019	162.219	0.0453427	2.6131
	6.83438e-101	protein	82884|e_gw_6_394_1	4DMSOx4UO	2.61049	3273.56	2112.03	643.457	1000.43	1189.6	1336.87	3299.01	3297.66	1323.83	1321.13	0.011516	2.61049
F:RNA binding; P:RNA-dependent DNA replication; F:RNA-directed DNA polymerase activity	2.9454e-05	orf2-encoded protein	106729|e_gw_83_169_1	4DMSOxAdult	2.60879	111.758	152.137	125.168	163.876	224.631	280.864	271.361	299.161	98.3246	123.925	0.00716991	2.60879
F:chitin binding; P:chitin metabolic process; P:biological_process; C:extracellular region	1.30044e-30	protein	92028|e_gw_29_92_1	4DMSOxAdult	2.60841	118.133	68.1191	86.4629	64.9595	59.2176	85.8379	123.3	149.2	42.649	66.449	0.029937	2.60841
	1.35283e-34	predicted protein [Nematostella vectensis]	232982|fgsh_est_C_scaffold_1110	4DMSOxAdult	2.60831	581.286	524.811	552.338	539.292	806.996	821.992	1031.5	1057	387.494	414.494	0.000544144	2.60831
F:nucleic acid binding; F:RNA binding; C:peroxisome; F:nucleotide binding	2.81216e-76	limkain b1	84031|e_gw_8_115_1	1DMSOx1Adult	2.60822	564.797	467.058	424.797	346.753	223.489	432.244	485.429	512.229	187.208	212.809	0.0376447	2.60822
P:vesicle docking during exocytosis; P:vesicle-mediated transport; P:intracellular protein transport; F:syntaxin-3 binding; F:syntaxin-2 binding; C:cellular_component	8.14699e-177	protein	92234|e_gw_29_272_1	4DMSOxAdult	2.60817	140.721	146.605	196.469	116.474	123	217.135	163.918	191.818	56.9938	82.7938	0.0179181	2.60817
			45685|gw_8920_2_1	1DMSOx1Adult	2.60519	333.154	267.785	161.818	228.641	245.586	194.734	279.6	308.4	102.735	130.335	0.0353201	2.60519
P:otic vesicle formation; P:otic placode formation; P:embryonic pectoral fin morphogenesis; P:cartilage development; P:pectoral fin development; F:DNA binding; C:nucleus	0	transcription factor sox9	235335|estExt_fgeesh1_pm_C_1290	4DMSOx4UO	2.60477	14086.7	13740.7	3886.97	3488.67	3540.67	3737.2	9482.09	9478.59	4892.97	4887.97	0.00535599	2.60477
F:ATPase activity, coupled to transmembrane movement of substances; C:integral to membrane; C:membrane; P:ion transport; P:transport; F:nucleotide binding; F:nucleoside-triphosphatase activity; F:ATP binding; F:kinase activity; F:ATPase activity; C:membrane fraction; F:chloride channel activity; F:transferase activity, transferring phosphorus-containing groups; C:platelet dense granule membrane; …	2.21664e-126	protein	42826|gw_2300_3_1	1DMSOx1Adult	2.60463	349.699	330.346	295.18	237.396	81.8992	261.631	127.139	152.939	117.945	145.545	0.00618291	2.60463
		---NA---	7402|gw_10169_1_1	4DMSOxAdult	2.60434	340.299	429.095	342.064	565.683	619.496	447.478	370.508	398.408	136.419	162.219	0.00398517	2.60434
F:helicase activity; F:cytoskeletal adaptor activity; F:hydrolase activity; F:receptor binding; F:nucleic acid binding; F:nucleotide binding; F:ATP binding; P:signal transduction; P:filopodium assembly; C:endomembrane system; F:SH3 domain binding	6.65333e-143	protein	100754|e_gw_58_330_1	4DMSOxAdult	2.60061	90.8396	135.263	131.478	75.8486	66.7555	155.006	148.356	177.256	129.591	77.3913	0.0211406	2.60061
F:transferase activity; F:protein serine/threonine kinase activity; C:calcium- and calmodulin-dependent protein kinase complex; F:protein kinase activity; P:protein amino acid phosphorylation; F:nucleotide binding; F:ATP binding; F:kinase activity; F:calmodulin binding; F:calmodulin-dependent protein kinase activity	7.70741e-124	calcium calmodulin dependent protein kinase ii	51603|gw_74_160_1	1DMSOx1UO	2.59952	2768.23	2648.31	1018.35	1065.32	1030.92	860.75	1880.46	1908.36	2076.84	2100.64	0.0050484	2.59952
F:calcium ion binding; C:basement membrane; C:proteinaceous extracellular matrix; P:signal transduction; C:extracellular region	4.25619e-28	sparc related modular calcium binding 1	156502|e_gw_11018_3_1	4DMSOxAdult	2.59788	1238.41	1004.47	670.639	629.999	727.052	947.79	1345.78	1371.28	510.072	537.072	0.000323006	2.59788
	5.13097e-18	predicted protein [Nematostella vectensis]	243100|estExt_fgeesh1_pg_C_7900	1UOx4UO	2.59785	300.083	341.209	587.57	515.574	171.511	253.127	216.087	243.487	1082.96	1109.76	0.0128608	2.59785
	4.39451e-34	lipoprotein vsag	221748|fgeesh1_pg_scaffold_9510	4DMSOxAdult	2.59753	271.83	337.089	309.563	252.917	190.095	425.643	450.637	479.237	170.523	193.722	0.00273745	2.59753
	2.39607e-99	protein	222263|fgeesh1_pg_scaffold_1489	1DMSOx1Adult	2.597	702.777	807.02	651.856	437.043	254.951	758.754	535.895	562.195	279.082	305.682	0.0270314	2.597
C:integral to membrane; P:sodium ion transport; C:membrane; F:glycine transmembrane transporter activity; P:glycine transport; P:ion transport; P:amino acid transport; F:neutral amino acid transmembrane transporter activity; P:neutral amino acid transport; F:sodium ion binding; C:plasma membrane	0	solute carrier family member 5	204678|fgeesh1_pg_scaffold_5300	1UOx4UO	2.59665	4602.39	4933	5209.06	4688.82	1335.46	2476.32	2281.4	2307.1	4504.8	4532.2	0.0384577	2.59665
P:organic anion transport; F:symporter activity; C:integral to membrane; C:membrane; F:secondary active monocarboxylate transmembrane transporter activity; C:plasma membrane; F:transporter activity; P:transport	1.64375e-159	protein	115506|e_gw_132_2_1	1DMSOx1Adult	2.59646	236.454	261.793	339.199	349.177	351.816	350.787	532.338	560.138	87.3474	110.947	0.00866998	2.59646	monocarboxylate transporter 4
F:sodium:dicarboxylate symporter activity; P:cell morphogenesis involved in neuron differentiation; C:fibril; C:cell surface; P:response to drug; P:response to wounding; P:L-glutamate transport; P:neuromuscular process controlling balance; C:integral to membrane; F:amino acid binding; C:membrane; F:glutamate binding; P:dicarboxylic acid transport; P:sensory perception of sound; P:positive regulat…	6.49355e-61	protein	146238|e_gw_1620_7_1	1UOx4DMSO	2.59536	2780.9	1725.13	1871.53	2217.44	1409.88	2674.94	774.047	802.747	1149.42	1176.82	0.0425307	2.59536
	1.25153e-108	protein	248896|estExt_fgeesh1_pg_C_9157	4DMSOx4UO	2.59504	7484.61	7585.8	2523.44	2405.18	1915.58	2429.26	5639.91	5637.51	2360.77	2357.97	0.0235507	2.59504
F:metal ion binding; F:zinc ion binding; F:protein binding; C:intracellular	0	protein	248843|estExt_fgeesh1_pg_C_3701	4DMSOxAdult	2.59407	12221.3	10048.7	8910.78	6971.51	8139.59	9636.99	13193.7	13220.4	5082.19	5105.59	3.41685e-06	2.59407
F:metal ion binding; F:binding; F:zinc ion binding; F:protein binding	0	rolling pebbles	244866|estExt_fgeesh1_pg_C_1370	4DMSOx4UO	2.59274	3156.59	2476.67	1001.49	1310.73	1807.67	1522.89	4320.84	4317.64	1382.64	1378.24	0.0170714	2.59274
P:microtubule-based movement; C:cilium; F:ATPase activity, uncoupled; F:hydrolase activity; C:microtubule; F:nucleotide binding; F:nucleoside-triphosphatase activity; F:ATP binding; F:microtubule motor activity; F:ATPase activity; C:dynein complex; C:axonemal dynein complex; P:ciliary or flagellar motility	5.5255e-52	kiaa1410 protein	100259|e_gw_56_184_1	4UOxAdult	2.5925	478.935	300.16	226.115	296.383	374.312	370.394	279.002	306.901	134.827	158.627	0.0192937	2.5925	dynein heavy chain isotype partial
P:response to drug; P:positive regulation of smooth muscle cell proliferation; P:response to organic nitrogen; F:molecular_function; F:ATP binding; C:integral to membrane; C:membrane; F:chloride channel activity; F:nucleotide binding; F:ATPase activity; F:nucleoside-triphosphatase activity; C:platelet dense granule membrane; P:response to organic substance; P:response to organic cyclic substance;…	2.62274e-22	protein	27936|gw_81_47_1	4DMSOxAdult	2.592	75.0063	55.6626	81.7439	56.8653	59.8509	81.6823	146.072	174.172	54.2091	76.4091	0.0219994	2.592
P:cell adhesion	1.29277e-69	protein	170780|estExt_gwp_C_1570036	1DMSOx1Adult	2.58989	1887.59	2034.36	1624.21	1142.11	1408.78	1779.36	1686.79	1713.44	746.864	772.164	0.0159775	2.58989
		---NA---	224626|fgeesh1_pg_scaffold_5257	4DMSOxAdult	2.58796	417.078	352.341	346.604	288.745	469.436	498.668	520.342	546.143	192.636	220.236	0.00210498	2.58796
F:transcription factor activity; C:nucleus; F:double-stranded RNA binding; F:RNA binding; C:nucleoplasm; P:regulation of transcription, DNA-dependent; C:nucleolus; C:intracellular; F:protein binding	0	calcium response factor	242075|estExt_fgeesh1_pg_C_5600	4UOxAdult	2.58474	740.413	617.744	590.032	532.195	778.249	897.728	872.659	897.559	313.406	339.206	0.0299223	2.58474
C:integral to membrane	3.56981e-95	predicted protein [Nematostella vectensis]	246079|estExt_fgeesh1_pg_C_1950	4DMSOx4UO	2.58452	2679.51	1440.09	611.267	661.784	470.401	573.879	1352.98	1349.48	2299.93	2294.93	0.0198801	2.58452
F:binding; F:calcium ion binding; C:cytoplasmic vesicle; P:cell adhesion; C:membrane; C:proteinaceous extracellular matrix; C:extracellular region	0	neurogenic locus notch	50817|gw_70_63_1	4DMSOxAdult	2.58432	1516.89	873.358	724.266	555.345	869.661	1128.12	1357.27	1385.07	519.549	545.149	0.000318629	2.58432
C:cytoplasm; F:calcium ion binding; P:cell adhesion; F:chromatin binding; C:membrane; F:protein binding; C:extracellular region	1.44581e-84	protein	200166|fgeesh1_pg_scaffold_2000	4DMSOxAdult	2.58288	259.808	222.133	260.285	123.335	102.437	329.769	342.124	371.024	125.04	152.84	0.00466047	2.58288
C:lysosomal membrane; C:lysosome; F:cobalt ion binding; C:integral to membrane; C:membrane; F:cobalamin binding; P:transport	1.10332e-28	lmbd1_nemve ame: full=probable lysosomal cobalamin transporter	153619|e_gw_6408_1_1	4DMSOxAdult	2.58049	51.7802	58.8347	60.8587	41.7876	87.5131	60.7034	147.919	176.719	52.07	77.67	0.0214679	2.58049
F:nucleic acid binding; P:DNA integration; F:DNA binding	5.15812e-26	poly partial	127563|e_gw_240_64_1	4DMSOxAdult	2.58007	99.7773	123.609	89.2861	72.7175	169.486	120.474	277.484	303.984	100.006	127.006	0.00703247	2.58007
C:integral to membrane; C:membrane; F:potassium channel activity; P:potassium ion transport; F:ion channel activity; P:ion transport; P:transport	2.62118e-50	protein	145624|e_gw_1466_1_1	1DMSOx4UO	2.5724	278.323	381.686	227.818	210.959	93.7653	162.808	201.837	227.637	108.175	133.775	0.0497225	2.5724
F:molecular_function; P:biological_process	0	family with sequence similarity member a	51828|gw_51_168_1	1UOx4DMSO	2.57187	9658.05	5539.7	6595.48	7026.59	3167.28	3364.43	2638.38	2663.28	5255.63	5203.43	0.0160715	2.57187
F:calcium ion binding; P:homophilic cell adhesion; F:neurotransmitter:sodium symporter activity; C:membrane; P:neurotransmitter transport; C:integral to plasma membrane	1.76988e-26	protein	88758|e_gw_19_156_1	4DMSOx4UO	2.57178	23391.6	19359.7	9179.39	15180.5	8867.05	8276.44	22049.7	22044.6	16390.1	16383.9	0.00697577	2.57178
P:mesoderm formation; P:positive regulation of BMP signaling pathway; P:skeletal system development; P:dorsal/ventral pattern formation; F:hydrolase activity; C:nucleus; F:DNA binding; P:cell differentiation; F:metal ion binding; P:embryonic hemopoiesis; P:regulation of transcription, DNA-dependent; F:steroid hormone receptor activity; F:metallopeptidase activity; P:endothelial cell development; …	0	tolloid-like 1	166027|estExt_gwp_C_670192	4DMSOxAdult	2.56836	3209.87	1346.37	958.77	1236.28	830.372	1225.25	1934.77	1959.67	744.364	772.164	0.00015948	2.56836	tolloid-like 1
	1.38817e-72	protein	197755|fgeesh1_pg_scaffold_7000	1UOx4DMSO	2.56789	3391.34	2750.08	3320.74	3285.36	1939.35	2103.97	1276.79	1301.29	2729.9	2756.9	8.06998e-05	2.56789
C:endoplasmic reticulum membrane; F:metal ion binding; F:ligase activity; C:integral to membrane; C:endoplasmic reticulum; C:membrane; F:zinc ion binding; P:modification-dependent protein catabolic process	1.7263e-106	membrane-associated ring finger 6	222092|fgeesh1_pg_scaffold_1385	4DMSOxAdult	2.56519	1076.05	1026.02	974.519	718.769	335.401	2066.02	1054.55	1078.95	404.963	429.763	0.000533033	2.56519
F:calcium ion binding; P:cell adhesion	1.29662e-69	protein	84176|e_gw_9_550_1	4DMSOxAdult	2.56505	1490.83	949.345	448.234	666.249	980.878	688.47	764.945	792.245	291.413	318.013	0.000997471	2.56505
	2.08536e-132	protein	214900|fgeesh1_pg_scaffold_2130	4UOxAdult	2.56501	740.413	867.633	1050.33	1145.28	2037.47	1775.87	875.492	904.192	732.939	758.34	0.0340461	2.56501
P:microtubule-based movement; C:cilium; P:cell projection organization; C:cell projection; C:microtubule; C:cytoplasm; F:nucleotide binding; F:nucleoside-triphosphatase activity; F:ATP binding; F:ATPase activity; F:microtubule motor activity; F:motor activity; C:dynein complex; C:flagellum; C:microtubule-based flagellum; C:axonemal dynein complex; P:ciliary or flagellar motility	0	protein	59988|gw_36_156_1	4DMSOxAdult	2.56096	563.397	516.112	453.516	709.568	645.144	451.877	540.476	569.276	203.833	231.433	0.00195972	2.56096
	6.25876e-75	coiled-coil domain containing 147	205020|fgeesh1_pg_scaffold_5500	1UOx4DMSO	2.56022	4860.97	6742.13	6929.51	7739.99	4743.36	3490.92	2851.2	2879.9	4897.21	4922.61	0.0286252	2.56022
F:transporter activity; C:integral to membrane; C:membrane; C:mitochondrial inner membrane; P:mitochondrial transport; C:mitochondrion; P:transport; P:response to estradiol stimulus; F:binding	0	solute carrier family member 36	237112|estExt_fgeesh1_kg_C_1180	1DMSOx1UO	2.55979	3694.2	3100.9	1666.72	987.842	1003.54	1483.05	1774.46	1803.06	1524.09	1471.29	0.0228968	2.55979
C:integral to membrane; C:membrane; F:transporter activity; P:transport	5.62511e-82	protein	115717|e_gw_133_51_1	1UOx4DMSO	2.55868	693.482	731.414	902.883	820.073	311.876	866.79	322.989	351.689	836.664	860.064	0.0150659	2.55868
C:integral to membrane; C:membrane; F:G-protein coupled receptor activity; P:signal transduction; F:receptor activity; F:signal transducer activity; F:protein binding; P:G-protein coupled receptor protein signaling pathway; C:plasma membrane; F:protein-hormone receptor activity	5.12849e-78	g protein-coupled receptor	112758|e_gw_113_87_1	1UOxAdult	2.55766	522.652	460.641	612.817	500.395	427.357	606.045	492.124	520.924	205.023	232.623	0.0434582	2.55766
P:protein transport; C:membrane; F:hydrolase activity; C:Golgi stack; F:nucleotide binding; F:GTP binding; F:sphingomyelin phosphodiesterase activity; F:GTPase activity; P:small GTPase mediated signal transduction; C:plasma membrane	1.87232e-52	member ras oncogene family	37059|gw_38_149_1	1DMSOx4UO	2.55686	4555.74	4083.05	1923.84	1758.82	1731.86	1646.82	2416.54	2443.44	2572.48	2600.28	0.0251645	2.55686
C:nucleoplasm; F:chromatin binding; F:DNA binding; C:nucleus; C:nucleolus; P:regulation of transcription from RNA polymerase I promoter	1.62016e-126	isoform cra_a	213988|fgeesh1_pg_scaffold_1890	4DMSOx4UO	2.55674	343.729	370.913	244.167	236.595	175.886	213.834	501.107	498.207	233.468	227.668	0.0198844	2.55674
	9.14792e-104	protein	16989|gw_457_9_1	4DMSOxAdult	2.55654	153.315	185.355	186.548	235.608	372.987	344.557	364.72	391.37	134.919	162.219	0.00423057	2.55654
F:growth factor activity; F:follistatin binding; F:cytokine activity; P:hemoglobin biosynthetic process; P:negative regulation of hair follicle development; C:inhibin A complex; P:induction of apoptosis; F:identical protein binding; F:receptor binding; P:growth; P:negative regulation of cell growth; P:positive regulation of transcription from RNA polymerase II promoter; F:hormone activity; C:acti…	6.02868e-67	ACTIVIN	124360|e_gw_210_80_1	1UOxAdult	2.55597	212.167	250.218	579.571	666.992	469.067	398.918	215.869	244.669	233.253	258.853	0.025094	2.55597	activin-like protein
P:protein homooligomerization; F:binding; F:scavenger receptor activity; F:receptor activity; P:cell adhesion; C:membrane	1.95418e-112	scavenger receptor cysteine-rich protein type 12 precursor	118215|e_gw_152_94_1	4DMSOxAdult	2.55594	1083.86	613.199	485.78	522.498	463.923	824.352	573.575	601.475	218.656	244.456	0.00175593	2.55594
P:detection of light stimulus involved in visual perception; C:basement membrane; P:muscle organ development; C:stereocilium bundle; C:integral to membrane; F:structural molecule activity; P:cell adhesion; C:membrane; P:optokinetic behavior; C:extracellular matrix; P:visual perception; P:photoreceptor cell maintenance; P:inner ear receptor cell differentiation; F:collagen binding; C:cell projecti…	2.78349e-40	gamma 3	134742|e_gw_344_34_1	4UOxAdult	2.55593	632.23	348.792	356.855	362.761	439.409	465.136	428.852	454.352	164.95	191.95	0.00279849	2.55593	usherin precursor
P:apoptosis; F:nucleotide binding; F:nucleoside-triphosphatase activity; F:ATP binding; C:kinesin complex; F:microtubule motor activity; F:catalytic activity; P:signal transduction; F:protein binding; P:nucleoside metabolic process; P:regulation of apoptosis; F:binding	0	protein	246634|estExt_fgeesh1_pg_C_2300	1UOx4DMSO	2.55567	964.056	1172.11	1693.81	1549.98	1174.54	869.444	621.826	649.626	1151.53	1175.13	0.0192257	2.55567
C:viral capsid	9.24142e-44	protein	54175|gw_79_168_1	1UOx4DMSO	2.55299	755.481	550.601	933.771	1149.5	530.443	477.382	394.107	423.007	1154.93	1180.73	0.0509762	2.55299
P:flocculation; F:protein binding	0	protein	198957|fgeesh1_pg_scaffold_1200	1DMSOx1Adult	2.55187	1195.21	1446.79	1095.29	1028.75	1735.51	1472.39	1621.71	1649.51	507.461	532.661	0.0474874	2.55187
F:transferase activity; F:ribonucleoside binding; C:nucleus; F:DNA binding; F:zinc ion binding; F:nucleotidyltransferase activity; C:nucleoplasm; C:cellular_component; C:nucleolus; F:protein binding; F:metal ion binding; P:transcription; P:biological_process; F:DNA-directed RNA polymerase activity	1.54434e-46	rna polymerase i polypeptide b	94184|e_gw_35_309_1	1DMSOx1Adult	2.5508	1750.72	1764.28	1617.56	1462.69	955.594	2196.05	1069.48	1095.98	678.999	703.999	0.00107765	2.5508
	8.58258e-43	pol polyprotein	137379|e_gw_396_12_1	4DMSOxAdult	2.54499	552.415	422.436	90.6367	66.5749	73.607	79.5255	228.618	253.418	87.0815	108.681	0.0104064	2.54499
			45685|gw_8920_2_1	4DMSOxAdult	2.54389	333.154	267.785	161.818	228.641	245.586	194.734	281.5	308.4	106.535	130.335	0.00694863	2.54389
P:regulation of transcription, DNA-dependent; P:lipid transport; F:lipid transporter activity; F:sequence-specific DNA binding; F:transcription factor activity	2.03214e-41	retinoid- and fatty-acid binding protein cg11064-pa	84136|e_gw_9_479_1	1DMSOx1Adult	2.54226	2683.97	2832.05	1594.21	1710.48	2115.17	2168.85	2286.87	2315.77	1072.07	1099.87	0.0113433	2.54226
P:chitin metabolic process; F:serine-type endopeptidase inhibitor activity; F:hydrolase activity; C:nucleus; F:protein serine/threonine phosphatase activity; F:metallopeptidase activity; C:integral to membrane; F:chitin binding; P:cell communication; F:peptidase activity; C:extracellular matrix; P:extracellular matrix organization; F:peptidase inhibitor activity; F:metalloendopeptidase activity; …	5.30876e-112	protein	241766|estExt_fgeesh1_pg_C_5100	1DMSOx4UO	2.54202	981.49	815.872	519.824	475.953	370.416	336.645	2556.76	2585.66	919.838	945.638	0.0426491	2.54202
			94236|e_gw_35_240_1	4DMSOxAdult	2.54171	492.519	656.654	740.798	249.814	339.678	951.636	530.681	559.181	202.1	229.1	0.0020524	2.54171
C:membrane; F:sugar binding; F:chitin binding; P:protein amino acid phosphorylation; F:G-protein coupled receptor activity; P:transmembrane receptor protein tyrosine kinase signaling pathway; F:ATP binding; F:transmembrane receptor protein tyrosine kinase activity; F:scavenger receptor activity; F:receptor activity; P:G-protein coupled receptor protein signaling pathway; F:calcium ion binding; P:…	0	protein	196264|fgeesh1_pg_scaffold_1000	1UOx4DMSO	2.54075	896.432	809.379	1004.17	845.711	489.975	469.733	352.643	379.043	1268.76	1251.56	0.0401329	2.54075
F:hydrolase activity; C:mitochondrion; F:nucleoside-diphosphatase activity; P:ADP catabolic process; F:ADP-ribose diphosphatase activity; C:cellular_component; P:IDP catabolic process; F:manganese ion binding; F:magnesium ion binding; P:biological_process	3.19191e-106	nudix (nucleoside diphosphate linked moiety x)-type motif 9	205845|fgeesh1_pg_scaffold_6300	1UOx4DMSO	2.54047	1837.36	1328.14	1725.33	1896.76	1070.18	1206.05	701.279	727.879	1859.16	1884.36	0.0218299	2.54047
			2953|gw_1887_1_1	4DMSOxAdult	2.54021	412.023	300.359	189.726	375.384	257.555	204.031	309.812	337.112	115.205	141.805	0.00579622	2.54021	cell wall adhesin
P:bioluminescence; P:protein-chromophore linkage	5.02393e-69	protein	2767|gw_12_10_1	4DMSOxAdult	2.53956	274.27	532.777	394.776	365.02	100.571	673.838	416.997	445.697	161.195	184.595	0.00326804	2.53956
F:extracellular matrix structural constituent; P:cell-matrix adhesion; F:scavenger receptor activity; F:calcium ion binding; C:membrane; C:proteinaceous extracellular matrix	1.62853e-64	mucin 4	79335|e_gw_1_604_1	4UOxAdult	2.53894	9374.67	3972.2	4709.13	6589.43	5232.05	6344.97	3514.02	3542.82	2273.3	2294.9	0.0499633	2.53894
P:anti-apoptosis; C:nuclear speck; F:double-stranded RNA binding; F:protein binding; F:DNA binding; C:cellular_component; C:intracellular; C:nucleus	6.25384e-159	protein	109677|e_gw_95_25_1	4DMSOxAdult	2.53891	404.688	426.973	273.036	164.272	297.8	307.751	489.676	518.376	187.864	213.264	0.00239955	2.53891
C:nucleoplasm; P:RNA splicing; P:mRNA processing; C:nuclear body; P:biological_process; F:protein binding; C:nucleus; C:cellular_component	7.96711e-67	yth domain containing 1	223056|fgeesh1_pg_scaffold_2214	4DMSOxAdult	2.53826	4818.2	4055.04	3713.59	4511.97	4204.99	4888.43	5394.99	5422.59	2120.23	2145.43	2.09489e-05	2.53826
F:methyltransferase activity	3.30235e-143	protein	123343|e_gw_199_106_1	4DMSOxAdult	2.53743	923.229	1204.74	948.482	1030.31	1656.19	1412.09	1607.43	1635.13	630.093	653.493	0.000233333	2.53743
P:biological_process; F:zinc ion binding; C:intracellular	0	ankyrin repeat-containing protein c20orf12 homolog	51069|gw_212_111_1	4DMSOxAdult	2.53699	488.695	365.24	272.711	381.604	463.923	374.081	604.739	631.539	232.419	258.019	0.00160495	2.53699
F:amino acid transmembrane transporter activity; P:amino acid transport; C:integral to membrane; C:membrane; P:transport	4.2383e-60	protein	42420|gw_5824_3_1	1UOx4DMSO	2.53538	386.044	413.903	504.233	513.79	171.711	426.424	189.863	215.763	358.674	298.474	0.00940451	2.53538
	0	pol polyprotein	216537|fgeesh1_pg_scaffold_2630	4DMSOxAdult	2.5353	5552.97	4679.05	2387.43	2953.13	2816.82	3452.97	6597.87	6623.97	2601.58	2621.78	1.40465e-05	2.5353
			2017|gw_401_9_1	4DMSOxAdult	2.53516	931.014	761.076	705.002	740.721	680.771	900.486	779.001	806.651	303.968	327.268	0.000976214	2.53516
P:fibroblast growth factor receptor signaling pathway; P:lung development; P:angiogenesis; P:multicellular organismal development; C:proteinaceous extracellular matrix; F:growth factor activity; P:cell differentiation; P:positive regulation of epithelial cell proliferation; P:signal transduction; P:anatomical structure morphogenesis; C:extracellular region; P:induction of an organ; F:carbon-nitro…	2.78024e-117	fibroblast growth factor 16	247007|estExt_fgeesh1_pg_C_2620	4DMSOx4UO	2.53508	399.414	801.344	439.717	425.995	419.703	287.141	900.151	895.951	1182.1	1175.7	0.0386963	2.53508
C:membrane; P:response to stimulus; P:regulation of guanylate cyclase activity; P:signal transduction; F:calcium sensitive guanylate cyclase activator activity; F:calcium ion binding; F:guanylate cyclase regulator activity; P:phototransduction; P:visual perception	1.31346e-67	isoform cra_b	244030|estExt_fgeesh1_pg_C_1050	1UOx4DMSO	2.53487	120.445	145.224	263.534	283.666	350.988	273.676	98.0344	122.934	284.854	272.654	0.00878058	2.53487
	3.9872e-42	endonuclease-reverse transcriptase	64334|gw_39_239_1	4DMSOxAdult	2.53457	435.862	202.899	208.958	251.696	178.584	348.449	303.36	329.86	116.226	139.226	0.00607863	2.53457
C:endoplasmic reticulum membrane; F:metal ion binding; F:ligase activity; C:integral to membrane; C:endoplasmic reticulum; C:membrane; F:zinc ion binding; P:modification-dependent protein catabolic process	1.7263e-106	membrane-associated ring finger 6	222092|fgeesh1_pg_scaffold_1385	1DMSOx1Adult	2.53406	1076.05	1026.02	974.519	718.769	335.401	2066.02	1051.15	1078.95	404.163	429.763	0.00259357	2.53406
	1.35194e-90	ottmusg00000002180 protein	140703|e_gw_538_5_1	4UOxAdult	2.53102	1634.13	1943.34	1739.59	1507.31	2236.49	2526.72	2075.69	2104.59	930.165	955.965	0.0307164	2.53102
P:nucleoside metabolic process; P:guanosine tetraphosphate metabolic process; F:catalytic activity	5.29481e-91	protein	208506|fgeesh1_pg_scaffold_9300	1UOxAdult	2.53079	219.894	463.948	500.934	582.749	424.002	391.021	351.863	378.663	205.5	229.1	0.0264503	2.53079
C:membrane; F:receptor binding; F:molecular_function; P:multicellular organismal development; P:neuron migration; P:cell differentiation; P:signal transduction; C:anchored to plasma membrane; P:nervous system development; C:plasma membrane; P:cell adhesion	0	protein	222825|fgeesh1_pg_scaffold_1983	4DMSOxAdult	2.52938	212.167	164.127	135.562	111.754	126.77	187.829	214.392	241.892	85.7027	104.703	0.0115424	2.52938
			41367|gw_237_59_1	1DMSOx1Adult	2.52682	3361.9	2985.13	2900.97	3343.59	2161.2	3197.05	2549.48	2578.28	1285.33	1270.93	0.0304371	2.52682
P:acute-phase response; F:peptidase inhibitor activity; C:extracellular space; F:serine-type endopeptidase inhibitor activity; F:endopeptidase inhibitor activity; F:protein binding; C:extracellular region; P:inflammatory response	0	mgc82112 protein	11150|gw_269_5_1	4DMSOxAdult	2.52537	3016.29	2037.08	1145.13	1213.27	1460	1784.13	2363.38	2391.28	930.165	955.965	0.000109181	2.52537
P:dephosphorylation; F:phosphatase activity; P:protein amino acid dephosphorylation; C:integral to membrane; F:protein tyrosine phosphatase activity; P:cell communication	0	protein	216292|fgeesh1_pg_scaffold_2550	4DMSOxAdult	2.52532	207.784	323.136	241.071	357.637	475.269	330.424	481.081	507.981	188.415	210.215	0.0025185	2.52532
C:integral to membrane; C:membrane; F:transporter activity; P:transport	3.76379e-153	aquaporin 7	93479|e_gw_33_82_1	1UOx4DMSO	2.52521	1927.9	1355.79	2747.2	3020.4	1990.32	2633.08	1131.1	1157	1331.92	1357.72	0.0236843	2.52521
P:proteolysis; F:aspartic-type endopeptidase activity	0	fragile site-associated protein	133886|e_gw_323_2_1	4DMSOxAdult	2.52458	334.952	322.29	165.866	219.771	186.065	201.202	301.954	328.454	118.161	139.161	0.00616345	2.52458
		---NA---	142945|e_gw_725_8_1	4DMSOx4UO	2.52422	165.175	90.4032	61.9745	86.4629	67.1659	50.4037	150.986	148.386	108.081	102.881	0.0296878	2.52422
P:bioluminescence; C:membrane; P:protein-chromophore linkage; C:extracellular region; F:peptidase inhibitor activity; F:protein binding; F:cysteine-type endopeptidase inhibitor activity; F:serine-type endopeptidase inhibitor activity; P:cell-matrix adhesion; F:endopeptidase inhibitor activity; F:calcium ion binding	2.5402e-90	protein	107376|e_gw_86_18_1	1DMSOx1UO	2.52213	522.652	398.456	138.409	226.801	169.486	190.236	202.337	227.637	121.291	143.891	0.0393329	2.52213
C:Golgi cisterna membrane; F:transferase activity; C:integral to membrane; C:membrane; C:Golgi apparatus; F:N-acetyl-beta-glucosaminyl-glycoprotein 4-beta-N-acetylgalactosaminyltransferase activity; F:transferase activity, transferring hexosyl groups	1.00148e-75	beta- -n-acetyl-galactosaminyl transferase 4	112540|e_gw_112_35_1	1DMSOx1Adult	2.52113	1226.86	1106.63	667.686	992.136	727.052	673.076	661.288	687.988	456.388	477.788	0.0212645	2.52113
F:receptor activity; C:integral to membrane; C:membrane	0	fibrocystin l	40040|gw_232_64_1	1DMSOx1Adult	2.52089	394.237	384.109	307.986	390.12	554.272	453.439	192.59	220.39	149.78	169.38	0.0123861	2.52089	fibrocystin l
F:peptidase inhibitor activity; F:serine-type endopeptidase inhibitor activity; F:endopeptidase inhibitor activity; C:extracellular region	2.25497e-29	ibp_carcr ame: full=chelonianin ame: full=basic protease inhibitor ame: full=rtpi	9363|gw_9004_1_1	4UOxAdult	2.52019	654.379	472.955	205.906	375.041	645.04	586.653	574.375	603.075	233.965	259.365	0.00996651	2.52019
	9.3103e-44	protein	208298|fgeesh1_pg_scaffold_9000	4DMSOx4UO	2.52011	46.005	29.7215	24.5839	25.8434	25.5229	32.4895	75.4989	73.0989	134.643	25.8434	0.0250942	2.52011
			3805|gw_7919_1_1	4DMSOxAdult	2.51988	407.049	243.624	164.566	226.801	394.841	358.458	384.013	412.713	147.43	172.83	0.00386479	2.51988	blastula protease-10
F:serine-type endopeptidase activity; P:fibrinolysis; C:integral to membrane; C:membrane; F:hydrolase activity; F:serine-type peptidase activity; F:catalytic activity; C:cellular_component; F:peptidase activity; P:proteolysis; P:biological_process; C:plasma membrane	7.5482e-70	protein	107554|e_gw_86_232_1	4DMSOx4UO	2.51853	568.461	316.027	288.059	350.094	478.058	395.45	1102.18	1099.98	365.744	359.344	0.0197978	2.51853
P:regulation of neurotransmitter secretion; P:neurotransmitter secretion; P:synaptic transmission; F:calcium channel regulator activity; F:glutamate receptor activity; P:negative regulation of synaptic transmission, glutamatergic; P:adult locomotory behavior; P:regulation of synaptic transmission, glutamatergic; C:integral to membrane; P:G-protein coupled receptor protein signaling pathway; C:mem…	1.42709e-47	glutamate metabotropic 2	28047|gw_48_95_1	4DMSOxAdult	2.5172	1565.98	764.242	582.894	715.868	745.26	622.442	1454.55	1481.45	679.772	597.572	0.000287753	2.5172
F:protein binding	3.05219e-10	predicted protein [Thalassiosira pseudonana CCMP1335]	87442|e_gw_16_324_1	1DMSOx1Adult	2.51572	2052.82	2123.75	1720.35	870.304	843.768	2185.67	1580.23	1605.33	880.895	845.095	0.00322456	2.51572
C:apical part of cell; P:cell-cell adhesion; P:leukocyte tethering or rolling; P:B cell differentiation; P:membrane to membrane docking; P:heterophilic cell adhesion; C:integral to membrane; P:cell adhesion; C:membrane; P:positive regulation of T cell proliferation; C:extracellular space; F:cell adhesion molecule binding; P:interspecies interaction between organisms; F:integrin binding; C:filopod…	6.30823e-122	protein	222456|fgeesh1_pg_scaffold_1640	4DMSOxAdult	2.51459	593.818	334.742	402.352	334.24	301.71	615.324	583.847	608.497	225.721	251.021	0.00175147	2.51459
F:nucleic acid binding; F:RNA binding; C:peroxisome; F:nucleotide binding	2.81216e-76	limkain b1	84031|e_gw_8_115_1	4DMSOxAdult	2.51369	564.797	467.058	424.797	346.753	223.489	432.244	486.429	512.229	189.208	212.809	0.00249094	2.51369
F:nucleic acid binding; F:metal ion binding; F:methyltransferase activity; F:transferase activity; F:zinc ion binding; F:protein binding; F:DNA binding; C:nucleus	2.70443e-54	protein	208453|fgeesh1_pg_scaffold_9200	4DMSOxAdult	2.51262	308.993	283.616	212.966	133.038	171.038	254.623	364.666	391.566	139.07	164.87	0.00432152	2.51262
	6.82392e-141	possible conserved carbohydrate-binding protein	207204|fgeesh1_pg_scaffold_7800	4DMSOxAdult	2.51157	137.286	35.7785	29.4675	32.6141	52.9358	38.0629	168.737	196.237	62.1608	87.1608	0.0179019	2.51157
P:oocyte anterior/posterior axis specification; P:intracellular signaling cascade; P:dorsal appendage formation; F:beta-glucuronidase activity; C:intrinsic to membrane	3.61852e-161	spry domain-containing socs box	166263|estExt_gwp_C_710139	4DMSOx4UO	2.51151	22833.2	16229.6	4646.44	6420.67	5542.51	5166.49	13449.1	13447.9	6935.21	6930.81	0.00739312	2.51151
F:heme binding; P:response to oxidative stress; P:polysaccharide catabolic process; P:oxidation reduction; F:oxidoreductase activity; F:peptidase activity; P:proteolysis; F:protein binding; F:peroxidase activity; F:calcium ion binding	0	peroxinectin precursor	94140|e_gw_35_278_1	1DMSOx4UO	2.51131	1046.72	1028.08	358.751	684.654	398.595	427.588	505.879	533.779	736.269	762.069	0.000915413	2.51131
C:extrinsic to external side of plasma membrane; F:transporter activity; F:protein homodimerization activity; C:membrane; P:receptor-mediated endocytosis; P:cholesterol metabolic process; P:steroid metabolic process; F:calcium ion binding; P:cobalamin transport; C:brush border membrane; F:receptor activity; F:cobalamin binding; P:protein transport; F:cobalt ion binding; C:endosome membrane; C:end…	8.63973e-37	cubilin (intrinsic factor-cobalamin receptor)	127669|e_gw_241_50_1	1UOx4DMSO	2.51098	722.421	576.761	1366.78	1289.06	1082.19	1350.09	518.045	543.845	839.408	863.008	0.00760541	2.51098
F:Hsp90 protein binding; P:response to xenobiotic stimulus; C:transcription factor complex; F:DNA binding; C:nucleus; P:apoptosis; F:transcription regulator activity; P:regulation of transcription, DNA-dependent; P:xenobiotic metabolic process; P:cell cycle; F:ligand-dependent nuclear receptor activity; P:transcription; F:transcription factor activity; F:receptor activity; F:signal transducer act…	2.88186e-77	aryl hydrocarbon receptor	130163|e_gw_274_25_1	4DMSOxAdult	2.51048	140.573	131.543	119.32	116.129	167.244	154.343	249.63	275.13	95.6175	118.618	0.00893958	2.51048
P:biological_process	0	protein	209425|fgeesh1_pg_scaffold_1060	4DMSOxAdult	2.50911	69.3049	95.357	82.2948	73.0921	126.554	122.286	164.912	191.712	59.8282	85.4282	0.0188018	2.50911
F:copper ion binding; F:heme binding; F:iron ion binding; F:electron carrier activity; F:protein kinase activity; P:protein amino acid phosphorylation; F:ATP binding; P:oxidation reduction; F:protein tyrosine kinase activity; F:oxidoreductase activity; F:metal ion binding; F:monooxygenase activity; F:binding	8.9281e-34	cg3759 cg3759- partial	70862|gw_335_40_1	1UOx4DMSO	2.50854	1098.52	583.278	692.59	767.446	386.647	785.883	278.113	306.013	412.619	434.419	0.0150784	2.50854
F:GTP binding; P:small GTPase mediated signal transduction; F:nucleotide binding; P:protein transport	6.15479e-71	member ras oncogene family	234362|estExt_fgeesh1_pm_C_2500	1DMSOx1UO	2.50635	3292.15	3107.07	1406.92	1146.28	1337.16	920.455	1981.71	2010.61	2440.1	2465.9	0.00493954	2.50635
F:calcium ion binding; C:membrane; F:sugar binding; F:protein binding	0	protein	247234|estExt_fgeesh1_pg_C_2810	1DMSOx4UO	2.50086	610.95	618.961	416.036	445.75	203.492	288.302	388.286	415.186	500.561	526.361	0.0353118	2.50086
			11719|gw_1017_1_1	4DMSOxAdult	2.5008	404.688	257.487	263.082	285.821	306.071	263.082	322.93	348.43	127.329	148.329	0.00552637	2.5008
C:membrane; P:neurotransmitter transport; C:anchored to membrane; C:extracellular region; F:neurotransmitter:sodium symporter activity; C:integral to plasma membrane; C:plasma membrane; P:homophilic cell adhesion; F:calcium ion binding	1.93156e-65	protein	203158|fgeesh1_pg_scaffold_4000	4UOxAdult	-2.50033	106.889	95.3133	122.316	114.301	77.7941	127.194	79.7263	107.126	284.469	271.269	0.0249168	-2.50033
	4.31778e-33	protein	109484|e_gw_95_147_1	4DMSOx4UO	-2.5011	459.06	497.781	524.305	559.125	558.048	605.625	234.032	232.632	501.93	499.13	0.0216503	-2.5011
F:chitin binding; P:chitin metabolic process; C:membrane; F:sugar binding; C:extracellular region	0	protein	214762|fgeesh1_pg_scaffold_2090	4UOxAdult	-2.50133	1255	563.255	584.554	914.953	356.24	364.669	515.426	542.726	894.017	916.617	0.00545535	-2.50133
	1.57969e-117	srp40 domain-containing protein	244245|estExt_fgeesh1_pg_C_1150	1DMSOx1Adult	-2.50193	245.421	369.146	501.964	434.422	392.246	258.781	419.826	445.526	758.402	783.802	0.0354795	-2.50193
F:transferase activity; C:integral to membrane; C:membrane; C:Golgi membrane; F:transferase activity, transferring hexosyl groups; F:transferase activity, transferring glycosyl groups; F:alpha-1,3-mannosylglycoprotein 4-beta-N-acetylglucosaminyltransferase activity; C:Golgi apparatus; P:carbohydrate metabolic process; C:extracellular region; P:N-glycan processing; F:metal ion binding	0	mannosyl (alpha- -)-glycoprotein beta- -n- isozyme a	140049|e_gw_501_1_1	1UOx4DMSO	-2.5026	59.2031	76.9325	56.3562	44.128	52.7749	197.514	112.936	140.736	62.2597	89.8597	0.0443977	-2.5026
F:receptor binding; P:signal transduction	6.79851e-76	protein	242243|estExt_fgeesh1_pg_C_5900	1DMSOx1Adult	-2.50263	187.638	149.339	243.958	255.328	318.767	222.368	175.991	204.691	493.264	436.664	0.00548737	-2.50263
P:hair follicle morphogenesis; P:negative regulation of cell differentiation; P:positive regulation of hair follicle development; P:negative regulation of transcription from RNA polymerase II promoter; P:pattern specification process; P:odontogenesis of dentine-containing tooth; F:signal transducer activity; P:gamete generation; P:BMP signaling pathway; P:multicellular organismal development; P:k…	2.01369e-174	follistatin	141657|e_gw_594_5_1	1UOxAdult	-2.50284	4349.13	2750.9	692.277	1102.89	1267.92	949.871	4032.26	4058.86	2234.31	2261.51	0.0473375	-2.50284	follistatin
F:ion channel activity; F:voltage-gated ion channel activity; C:integral to membrane; C:membrane; P:potassium ion transport; F:potassium channel activity; F:potassium ion binding; P:ion transport; P:transport; F:protein binding; C:voltage-gated potassium channel complex; F:voltage-gated potassium channel activity	1.22381e-74	protein	226040|fgeesh1_pg_scaffold_1693	1UOxAdult	-2.50389	638.095	764.534	753.287	609.74	534.227	434.789	575.775	601.475	1694.04	1721.44	0.0184098	-2.50389
F:ligase activity; P:protein ubiquitination during ubiquitin-dependent protein catabolic process; C:integral to membrane; C:membrane; F:zinc ion binding; P:modification-dependent protein catabolic process; F:ubiquitin-protein ligase activity; F:protein binding; F:metal ion binding	7.67949e-38	ibr domain containing 1	149333|e_gw_2938_3_1	4DMSOxAdult	-2.5057	99.1793	117.558	142.727	159.928	178.018	171.439	91.4103	119.21	292.52	276.12	0.00889556	-2.5057
P:muscle organ development; C:axon; F:identical protein binding; C:nucleus; P:blood coagulation; C:cytoplasm; F:GTP binding; C:sarcolemma; P:response to stimulus; P:organelle organization; F:protein binding; C:intracellular; C:plasma membrane; C:sarcoplasm; P:visual perception	0	dystrobrevin binding protein 1	246830|estExt_fgeesh1_pg_C_2450	4DMSOxAdult	-2.50575	469.77	553.226	603.736	647.655	722.729	485.748	506.984	535.884	1298.4	1320.2	0.00036536	-2.50575
P:cell projection organization; P:neural tube closure; P:positive regulation of GTPase activity; P:negative regulation of cell proliferation; P:negative regulation of protein kinase activity; C:nucleus; C:TSC1-TSC2 complex; P:protein import into nucleus; P:negative regulation of cell size; P:negative regulation of phosphoinositide 3-kinase cascade; F:protein homodimerization activity; P:phosphoin…	0	tuberous sclerosis 2	83890|e_gw_8_279_1	1UOxAdult	-2.506	99.1793	86.2589	68.2397	82.6451	115.012	114.144	104.949	132.049	217.859	204.059	0.0227991	-2.506
	2.60858e-25	bladder cancer-associated protein	95883|e_gw_41_196_1	1UOxAdult	-2.50602	277.894	552.338	412.418	314.125	966.692	427.313	730.317	756.967	898.066	925.366	0.0201498	-2.50602
P:ribosome biogenesis; C:focal adhesion; F:tau protein binding; C:nucleus; P:apoptosis; C:cell junction; C:cytoplasm; P:positive regulation of transcription; C:Golgi apparatus; C:centrosome; P:embryonic cleavage; P:negative regulation of amyloid precursor protein biosynthetic process; C:nucleolus; P:regulation of mitotic cell cycle; F:protein binding; F:protein domain specific binding; P:cell adh…	0	apoptosis antagonizing transcription factor	168185|estExt_gwp_C_1000202	1DMSOx1Adult	-2.50708	570.139	879.46	1356.86	1154.34	1287.98	959.524	1076.98	1103.78	1806.53	1832.13	0.0435094	-2.50708
	2.03745e-175	predicted protein [Nematostella vectensis]	237908|estExt_fgeesh1_pg_C_2014	1UOxAdult	-2.50723	7284.28	7856.28	2973	3611.51	3495.82	2774.53	5234.61	5262.51	8245.64	8269.44	0.0202445	-2.50723
F:growth factor activity	1.47728e-94	predicted protein [Nematostella vectensis]	244904|estExt_fgeesh1_pg_C_1380	1UOxAdult	-2.50728	256.603	452.399	211.241	224.631	247.142	180.415	608.912	637.412	534.426	561.426	0.00567453	-2.50728
P:skeletal muscle tissue development; F:sequence-specific DNA binding; F:transcription factor activity; C:nucleus; F:DNA binding; P:mitotic cell cycle G2/M transition DNA damage checkpoint; P:positive regulation of transcription; C:cytoplasm; P:multicellular organismal development; P:cell differentiation; P:regulation of transcription, DNA-dependent; F:transcription activator activity; P:negative…	7.07415e-31	forkhead protein forkhead protein	150900|e_gw_3769_3_1	4DMSOxAdult	-2.50737	4258.43	4110.67	1044.96	632.582	669.68	530.079	261.086	287.886	673.625	699.225	0.00132451	-2.50737
	1.91436e-28	protein	43868|gw_187_37_1	1UOx4DMSO	-2.50752	2052.82	2255.13	1161.31	1447.87	1781.46	1821.03	3260.38	3286.28	1344.22	1370.02	0.0220739	-2.50752
F:protein binding	2.98184e-29	mps one binder kinase activator-like 2b-like	67539|gw_1_635_1	1UOx4DMSO	-2.50904	1435.19	1824.88	1156.03	997.962	1456.94	1553.06	2692.42	2717.22	2198.06	2225.66	0.0128785	-2.50904
C:integral to membrane; C:membrane	4.90823e-44	family with sequence similarity member a	238610|estExt_fgeesh1_pg_C_7002	1DMSOx1Adult	-2.50945	184.295	297.086	378.887	391.098	362.106	368.582	403.768	430.268	594	619	0.0404147	-2.50945
C:integral to membrane; C:membrane; F:transporter activity; P:transport	5.62511e-82	protein	115717|e_gw_133_51_1	4DMSOxAdult	-2.50992	693.482	731.414	902.883	820.073	311.876	866.79	323.889	351.689	832.464	860.064	0.000868323	-2.50992
C:lysosome; F:molecular_function; P:biological_process; C:cellular_component	1.6901e-54	coiled-coil domain containing 115	4564|gw_2402_5_1	1DMSOx1Adult	-2.51003	255.945	371.76	619.319	445.599	681.305	546.53	649.57	678.47	776.979	802.779	0.0312329	-2.51003
F:transferase activity; F:protein serine/threonine kinase activity; F:protein kinase activity; P:protein amino acid phosphorylation; F:nucleotide binding; F:ATP binding; F:kinase activity; F:protein tyrosine kinase activity; F:magnesium ion binding; F:binding	0	nima (never in mitosis gene a)- related kinase 10	90306|e_gw_23_280_1	1UOx4DMSO	-2.5101	984.114	852.121	590.664	461.349	572.642	782.831	1306.43	1335.33	685.652	633.452	0.0208227	-2.5101
F:receptor activity; F:signal transducer activity; F:G-protein coupled receptor activity; C:integral to membrane; P:signal transduction; P:G-protein coupled receptor protein signaling pathway	4.31788e-86	protein	117891|e_gw_149_46_1	4UOxAdult	-2.51019	470.375	667.61	662.837	738.03	895.157	596.428	637.94	664.84	1863.28	1887.08	0.0406499	-2.51019
C:dynein complex; P:dendrite morphogenesis; P:mushroom body development; P:microtubule-based movement; F:ATPase activity, coupled; C:microtubule associated complex	6.93241e-54	dynein light chain	185619|estExt_GeewiseH_1_C_7301	4DMSOxAdult	-2.51044	830.91	1102.74	1317.03	1221.41	1160.42	1240.03	698.76	724.26	1768.55	1795.55	0.000195934	-2.51044
F:structural constituent of ribosome; F:RNA binding; C:mitochondrion; P:translation; C:mitochondrial large ribosomal subunit; F:nucleotide binding; C:ribonucleoprotein complex; C:ribosome	2.50554e-28	mitochondrial ribosomal protein l23	218832|fgeesh1_pg_scaffold_3700	1DMSOx1Adult	-2.5105	585.015	891.618	1654.01	1072.66	1327.51	1256.19	937.228	961.628	1841.75	1868.55	0.042213	-2.5105
			61301|gw_1_495_1	4UOxAdult	-2.51176	2412.9	1396	1832.49	1609.28	1268.83	1430.84	1207.19	1231.79	3382.27	3405.47	0.0104613	-2.51176
F:transferase activity; F:methyltransferase activity; C:chromosome; F:protein homodimerization activity; P:negative regulation of smooth muscle cell differentiation; C:nucleus; F:nucleic acid binding; F:zinc ion binding; F:histone-lysine N-methyltransferase activity; P:neurogenesis; P:chromatin modification; P:regulation of transcription, DNA-dependent; C:intracellular; F:metal ion binding; P:neg…	8.13873e-40	protein	54602|gw_60_181_1	4UOxAdult	-2.51276	135.408	129.741	91.897	84.096	53.5667	61.2329	139.468	163.768	132.632	159.232	0.0461312	-2.51276
			3275|gw_4450_2_1	1UOx4DMSO	-2.51315	228.296	319.054	261.053	177.983	303.002	487.035	541.982	566.682	210.153	237.553	0.0267944	-2.51315
F:amino acid binding; P:metabolic process; F:catalytic activity; F:pyridoxal phosphate binding; F:L-threonine ammonia-lyase activity	1.29033e-45	protein	202012|fgeesh1_pg_scaffold_3200	4DMSOxAdult	-2.51361	47.2535	36.285	35.7393	60.1501	92.8895	39.7163	36.4402	61.2402	107.63	131.23	0.040438	-2.51361
F:thyroid-stimulating hormone receptor activity; C:integral to membrane; C:membrane; F:G-protein coupled receptor activity; P:positive regulation of multicellular organism growth; P:adult locomotory behavior; P:B cell differentiation; P:signal transduction; F:receptor activity; P:activation of adenylate cyclase activity by G-protein signaling pathway; P:regulation of locomotion; F:protein binding…	0	protein	197977|fgeesh1_pg_scaffold_8000	1UOx4DMSO	-2.5137	1952.74	1953.05	1376.23	1419.77	1229.05	1617.59	3502.44	3529.14	2007.96	2035.36	0.000182238	-2.5137
F:molecular_function; C:integral to membrane; C:membrane	0	chromosome 6 open reading frame 150	211400|fgeesh1_pg_scaffold_1370	4DMSOxAdult	-2.51385	654.861	557.706	692.254	652.759	453.414	700.886	420.936	448.536	1077.64	1104.84	0.000521539	-2.51385
F:RNA binding; F:nucleic acid binding; F:helicase activity; F:ATP binding; F:nucleotide binding; F:hydrolase activity; F:ATP-dependent RNA helicase activity; F:ATP-dependent helicase activity	0	dead (asp-glu-ala-asp) box polypeptide 18	112850|e_gw_114_33_1	1UOx4DMSO	-2.51413	442.546	351.906	234.104	270.213	319.82	209.861	620.261	648.961	341.772	365.173	0.00216114	-2.51413	dead (asp-glu-ala-asp) box polypeptide 18
F:ligase activity; P:negative regulation of apoptosis; P:blastocyst development; C:nucleus; C:cytoplasm; F:zinc ion binding; C:Golgi apparatus; P:protein polyubiquitination; P:protein modification process; P:modification-dependent protein catabolic process; F:protein binding; F:ubiquitin-protein ligase activity; C:intracellular; F:acid-amino acid ligase activity; F:metal ion binding	3.68382e-165	g2 m-phase specific e3 ubiquitin ligase	195516|estExt_GeewiseH_1_C_6700	1UOx4DMSO	-2.51441	106.191	103.775	86.4629	90.2434	110.284	118.724	208.356	237.156	84.0174	109.617	0.0336258	-2.51441
F:molecular_function; P:biological_process	8.96648e-69	protein	88924|e_gw_19_85_1	4UOxAdult	-2.51543	165.541	293.822	310.809	277.972	215.37	218.567	200.607	229.507	536.969	560.769	0.013669	-2.51543
P:JAK-STAT cascade; P:defense response; P:fat cell differentiation; C:cytoplasm; P:protein ubiquitination; P:modification-dependent protein catabolic process; C:cellular_component; P:intracellular signaling cascade; P:negative regulation of signal transduction; F:protein binding; P:cellular glucose homeostasis; P:insulin receptor signaling pathway; P:regulation of growth; P:biological_process; C:…	4.28063e-87	suppressor of cytokine signaling 6	42247|gw_149_102_1	1DMSOx1Adult	-2.51661	167.666	277.451	306.206	320.556	404.39	194.447	555.548	583.648	552.893	575.093	0.0421626	-2.51661	suppressor of cytokine signaling 6
P:biosynthetic process; C:mitochondrion; F:transferase activity	1.47592e-150	cg15738 cg15738-pa	122732|e_gw_192_26_1	1DMSOx1UO	-2.51686	140.143	227.032	521.532	402.594	423.776	399.793	326.323	354.973	487.422	512.722	0.0363014	-2.51686
	5.85798e-115	chromosome 4 open reading frame 22	227643|fgeesh1_kg_scaffold_5080	4DMSOxAdult	-2.51695	351.782	791.535	813.749	553.881	573.082	634.92	422.754	451.554	1086.18	1113.78	0.000512268	-2.51695
F:structural constituent of cell wall	2.70312e-123	protein	211989|fgeesh1_pg_scaffold_1470	4DMSOxAdult	-2.51718	237.275	307.189	271.445	369.125	371.813	191.4	211.236	238.136	550.872	576.673	0.00195174	-2.51718
P:nitrogen compound metabolic process; F:ligase activity; P:glutamine biosynthetic process; F:glutamate-ammonia ligase activity; F:catalytic activity; F:glutamate-putrescine ligase activity	1.56577e-78	glutamine synthetase	46382|gw_9892_1_1	1DMSOx1Adult	-2.51773	37.255	57.8193	45.9424	63.128	64.9595	56.2065	42.7447	70.2447	109.686	134.686	0.0353238	-2.51773
[truncated: 858 more rows]

## Sheet: Pie Chart
NCBI BlastP - Gene Prediction	BlastHit Organism		E-Value	Nv JGI Description - Conserved domain	Nv Protein ID	Fold Change	Comparison
Unknown - no blast hit	-	-	-	N / A	144299	2.98534	4Hr-Adult
Unknown - no blast hit	-	-	-	-	248779	2.93023	1Hr-Adult
Unknown - no blast hit	-	-	-	-	241754	-2.66406	1Hr-Adult
[truncated: 696 more rows]
